# Supplementary material for: Proteasome dysfunction in alveolar type 2 epithelial cells is associated with acute respiratory distress syndrome
Source: Sci Rep. 2019 Aug 29;9:12509. doi: 10.1038/s41598-019-49020-4 (PMC6715642; doi:10.1038/s41598-019-49020-4)
Supplement: Supplementary file 2 — Dataset 1 [file 41598_2019_49020_MOESM2_ESM.xlsx]

## Sheet: Differential all
Gene_ID	RPT3AT2Δ/Δ_all_FPKM_adj	Cre_all_FPKM_adj	log2FoldChange	pvalue	padj	GeneName	Chrom	Strand	Start	End	GeneLength	GeneType	GeneDescription	RPT3AT2Δ/Δ_1_readcount	RPT3AT2Δ/Δ_2_readcount	RPT3AT2Δ/Δ_3_readcount	Cre_1_readcount	Cre_2_readcount	Cre_3_readcount	RPT3AT2Δ/Δ_1_fpkm	RPT3AT2Δ/Δ_2_fpkm	RPT3AT2Δ/Δ_3_fpkm	Cre_1_fpkm	Cre_2_fpkm	Cre_3_fpkm	mean	SD	z-score RPT3AT2Δ/Δ_1	z-score RPT3AT2Δ/Δ_2	z-score RPT3AT2Δ/Δ_3	z-score Cre_1	z-score Cre_2	z-score Cre_3
ENSMUSG00000000001	5524.11	3955.31	0.47743	1.54e-06	1.16e-05	Gnai3	chr3	-	108107280	108146146	3262	protein_coding	guanine_nucleotide_binding_protein_(G_protein)_alpha_inhibiting_3	5245	5533	5997	3830	3736	4343	48.8601	50.7489	55.0985	37.9104	36.3152	40.1815	44.8524	7.05579	0.567998	0.835697	1.45214	-0.983876	-1.20996	-0.662
ENSMUSG00000000056	467.745	876.576	-0.88961	7.11e-11	1.11e-09	Narf	chr11	+	121237253	121255856	4395	protein_coding	nuclear_prelamin_A_recognition_factor	486	476	457	880	897	850	3.36024	3.2404	3.11635	6.46498	6.47141	5.83688	4.74838	1.52561	-0.909892	-0.988446	-1.06975	1.1252	1.12941	0.713485
ENSMUSG00000000078	8818.15	6050.31	0.53653	3.84e-06	2.67e-05	Klf6	chr13	+	5861489	5870393	4217	protein_coding	Kruppel-like_factor_6	7667	9295	9841	5883	5935	6370	55.2478	65.9472	69.9399	45.0442	44.6254	45.5886	54.3989	10.2977	0.0824387	1.12144	1.50918	-0.908419	-0.949084	-0.855554
ENSMUSG00000000085	2176.37	1186.57	0.86638	2.26e-17	7.24e-16	Scmh1	chr4	+	120405281	120530186	3544	protein_coding	sex_comb_on_midleg_homolog_1	2160	2262	2184	1146	1121	1306	18.5205	19.0963	18.4692	10.4408	10.0295	11.1217	14.613	4.09968	0.953127	1.09357	0.940614	-1.01768	-1.11802	-0.85161
ENSMUSG00000000088	794.741	474.549	0.71916	0.0001207	0.00061375	Cox5a	chr9	+	57521232	57532424	690	protein_coding	cytochrome_c_oxidase_subunit_Va	890	874	645	547	429	443	39.1953	37.8977	28.0156	25.5966	19.714	19.3765	28.2993	7.86937	1.38461	1.21972	-0.0360456	-0.343444	-1.09098	-1.13386
ENSMUSG00000000093	1028.36	2004.96	-0.91945	1.95e-05	0.00011793	Tbx2	chr11	+	85832551	85841948	3626	protein_coding	T-box_2	1009	1144	969	1925	1262	2925	8.45583	9.43949	8.00913	17.1414	11.0356	24.3455	13.0712	5.88692	-0.783997	-0.616905	-0.859877	0.691406	-0.345773	1.91515
ENSMUSG00000000094	495.708	1209.78	-1.2356	1.08e-09	1.41e-08	Tbx4	chr11	+	85886422	85916097	3153	protein_coding	T-box_4	426	567	514	1149	845	1686	4.10562	5.38034	4.88572	11.7663	8.49764	16.1382	8.46229	4.30325	-1.01242	-0.716194	-0.831134	0.767793	0.00821317	1.78374
ENSMUSG00000000127	810.398	613.187	0.39376	0.0099453	0.029462	Fer	chr17	+	63896018	64139494	3008	protein_coding	fer_(fms/fps_related)_protein_kinase	708	810	945	567	665	608	7.15234	8.05671	9.4155	6.08624	7.00986	6.10023	7.30348	1.15949	-0.130346	0.649618	1.82151	-1.04981	-0.253232	-1.03774
ENSMUSG00000000131	2799.94	2298.21	0.28183	0.0092357	0.02763	Xpo6	chr7	-	126101715	126200501	5028	protein_coding	exportin_6	2563	2888	3055	2187	2300	2423	15.4898	17.1851	18.2098	14.0442	14.5043	14.5438	15.6629	1.53017	-0.11308	0.994826	1.66449	-1.05782	-0.757109	-0.73131
ENSMUSG00000000134	3014.53	1420.86	1.0747	8.25e-27	5.32e-25	Tfe3	chrX	+	7762560	7775202	6328	protein_coding	transcription_factor_E3	3045	3014	3089	1383	1334	1561	14.6222	14.2504	14.6299	7.05666	6.68428	7.44486	10.7814	3.72803	1.03026	0.930521	1.03231	-0.999113	-1.099	-0.894983
ENSMUSG00000000142	328.874	878.599	-1.381	6.98e-17	2.16e-15	Axin2	chr11	+	108920349	108950783	4260	protein_coding	axin2	362	327	308	774	760	1130	2.58221	2.29662	2.16686	5.86645	5.65678	8.00551	4.42907	2.2151	-0.833757	-0.962688	-1.02127	0.648897	0.554245	1.61457
ENSMUSG00000000154	5380.39	778.157	2.7457	7.56e-101	8.65e-98	Slc22a18	chr7	+	143473721	143499334	1552	protein_coding	solute_carrier_family_22_(organic_cation_transporter)_member_18	5354	6073	4905	739	821	775	104.829	117.074	94.7189	15.3743	16.7732	15.0706	60.64	45.3664	0.974036	1.24397	0.751192	-0.997779	-0.966943	-1.00447
ENSMUSG00000000159	1745.41	1099.66	0.65859	6.43e-09	7.52e-08	Igsf5	chr16	+	96361668	96525580	1851	protein_coding	immunoglobulin_superfamily_member_5	1816	1789	1690	1096	1079	1127	29.8128	28.9171	27.3634	19.1182	18.4833	18.3754	23.6784	5.0754	1.20865	1.03217	0.726052	-0.898478	-1.02357	-1.04483
ENSMUSG00000000168	2863.53	2007.92	0.50427	8.83e-05	0.00046179	Dlat	chr9	-	50634633	50659780	4035	protein_coding	dihydrolipoamide_S-acetyltransferase_(E2_component_of_pyruvate_dehydrogenase_complex)	2648	2855	3195	2146	1904	1967	19.9419	21.1696	23.731	17.1724	14.962	14.7123	18.6149	3.29437	0.402828	0.775485	1.553	-0.437873	-1.10883	-1.18461
ENSMUSG00000000194	4925.73	3658.13	0.42551	1.13e-05	7.22e-05	Gpr107	chr2	+	31152316	31219548	6134	protein_coding	G_protein-coupled_receptor_107	4810	5173	4971	3648	3539	3803	23.8284	25.2318	24.2879	19.2024	18.2937	18.7113	21.5926	2.89842	0.771383	1.2556	0.929919	-0.824657	-1.13815	-0.994098
ENSMUSG00000000197	4.59725	25.5986	-1.6787	0.00042027	0.0018729	Nalcn	chr14	-	123276641	123627144	7115	protein_coding	sodium_leak_channel_non-selective	3	2	9	28	21	28	0.0128127	0.00841018	0.0379103	0.127065	0.0935858	0.118769	0.0664255	0.048662	-1.10174	-1.19221	-0.585986	1.24614	0.55814	1.07566
ENSMUSG00000000266	2260.79	944.257	1.2189	1.95e-11	3.23e-10	Mid2	chrX	+	140664599	140767715	6271	protein_coding	midline_2	1696	2445	2740	774	895	1193	8.2183	11.6652	13.0949	3.98518	4.52535	5.74148	7.87174	3.47932	0.0996058	1.09029	1.50121	-1.11705	-0.961796	-0.612263
ENSMUSG00000000282	1602.38	1249.69	0.35309	0.0052589	0.016964	Mnt	chr11	+	74830920	74845725	4590	protein_coding	max_binding_protein	1616	1710	1537	1289	1075	1400	10.6985	11.1464	10.0358	9.06742	7.42611	9.20525	9.59657	1.22154	0.902058	1.26873	0.359547	-0.433175	-1.77682	-0.320344
ENSMUSG00000000305	130.692	414.396	-1.5932	2.14e-14	5.13e-13	Cdh4	chr2	+	179442431	179899373	6388	protein_coding	cadherin_4	149	120	127	427	462	347	0.708785	0.562039	0.595838	2.15827	2.2932	1.6394	1.32626	0.733043	-0.842341	-1.04253	-0.99642	1.13502	1.31909	0.427183
ENSMUSG00000000320	229.048	130.381	0.7789	0.00012887	0.00065227	Alox12	chr11	-	70241457	70255353	3001	protein_coding	arachidonate_12-lipoxygenase	204	228	264	105	136	153	2.06565	2.2731	2.6365	1.12971	1.43694	1.53867	1.84676	0.521281	0.419908	0.817873	1.51499	-1.37556	-0.786185	-0.591028
ENSMUSG00000000325	610.742	907.518	-0.56262	1.4e-05	8.74e-05	Arvcf	chr16	+	18348182	18407076	4800	protein_coding	armadillo_repeat_gene_deleted_in_velo-cardio-facial_syndrome	601	643	610	857	809	1075	3.80475	4.00793	3.80871	5.76479	5.34408	6.75908	4.91489	1.12444	-0.987282	-0.806589	-0.98376	0.755842	0.381691	1.6401
ENSMUSG00000000339	734.311	455.563	0.67537	2.91e-06	2.08e-05	Rtca	chr3	-	116488963	116508208	1594	protein_coding	RNA_3'-terminal_phosphate_cyclase	668	790	773	485	401	483	12.7345	14.8282	14.5338	9.8242	7.97667	9.1449	11.5071	2.66376	0.460787	1.2468	1.13629	-0.63176	-1.32534	-0.886774
ENSMUSG00000000355	326.24	217.332	0.56958	0.00064621	0.0027235	Mcts1	chrX	+	38600578	38613426	783	protein_coding	malignant_T_cell_amplified_sequence_1	358	304	327	201	211	243	13.8936	11.6161	12.5163	8.28854	8.54449	9.36623	10.7042	2.10465	1.51539	0.433295	0.860984	-1.14778	-1.02617	-0.635726
ENSMUSG00000000384	1052.05	643.308	0.69743	3.13e-07	2.7e-06	Tbrg4	chr11	-	6615598	6626067	2347	protein_coding	transforming_growth_factor_beta_regulated_gene_4	1086	1133	973	678	602	650	14.0608	14.4433	12.4248	9.32739	8.13296	8.35835	11.1246	2.61908	1.12107	1.26713	0.49643	-0.686198	-1.14225	-1.05619
ENSMUSG00000000399	2651.73	1924.17	0.45056	0.0069248	0.021523	Ndufa9	chr6	-	126821863	126849144	1322	protein_coding	NADH_dehydrogenase_(ubiquinone)_1_alpha_subcomplex_9	2671	2940	2437	2213	1907	1615	61.3953	66.5375	55.2476	54.0497	45.7388	36.869	53.3063	9.76618	0.828268	1.35479	0.198777	0.076122	-0.774872	-1.68309
ENSMUSG00000000402	6493.51	12485	-0.91977	9.72e-09	1.1e-07	Egfl6	chrX	-	166523007	166585720	2704	protein_coding	EGF-like-domain_multiple_6	7957	5237	6461	11289	12026	14359	89.4202	57.9464	71.6115	134.801	141.02	160.265	109.177	38.0932	-0.518649	-1.34488	-0.986153	0.672655	0.835911	1.34112
ENSMUSG00000000420	5395.12	3408.09	0.65619	1.27e-10	1.92e-09	Galnt1	chr18	+	24205344	24286818	4108	protein_coding	UDP-N-acetyl-alpha-D-galactosamine:polypeptide_N-acetylgalactosaminyltransferase_1	5182	5291	5908	3349	3268	3632	38.3319	38.5352	43.1022	26.3226	25.2242	26.6831	33.0332	7.14225	0.741879	0.770348	1.40978	-0.939565	-1.09335	-0.889092
ENSMUSG00000000439	662.76	448.961	0.55237	3.28e-05	0.00018949	Mkrn2	chr6	+	115601938	115618670	2240	protein_coding	makorin_ring_finger_protein_2	618	673	722	439	417	496	8.38366	8.98912	9.66003	6.32791	5.90274	6.68273	7.6577	1.42055	0.511038	0.937258	1.40955	-0.936106	-1.23541	-0.686329
ENSMUSG00000000440	448.528	237.632	0.89223	2.59e-08	2.75e-07	Pparg	chr6	+	115361221	115490401	1857	protein_coding	peroxisome_proliferator_activated_receptor_gamma	458	468	435	215	212	292	7.49457	7.54022	7.02048	3.73827	3.61984	4.7456	5.69316	1.70473	1.05671	1.08349	0.778608	-1.14675	-1.21622	-0.555843
ENSMUSG00000000441	3412.07	2713.68	0.32689	0.0016657	0.0062612	Raf1	chr6	-	115618067	115676635	3968	protein_coding	v-raf-leukemia_viral_oncogene_1	3326	3630	3403	2415	2709	3059	25.4709	27.3707	25.7028	19.6512	21.6473	23.2663	23.8515	2.6229	0.617387	1.3417	0.705802	-1.6014	-0.840391	-0.2231
ENSMUSG00000000489	1660.05	1121.17	0.53857	0.016152	0.044058	Pdgfb	chr15	-	79995900	80014808	2918	protein_coding	platelet_derived_growth_factor_B_polypeptide	1600	1954	1487	1513	989	823	16.662	20.035	15.2727	16.7416	10.7467	8.51206	14.6617	3.8884	0.514436	1.38188	0.157131	0.534905	-1.00683	-1.58153
ENSMUSG00000000531	775.051	527.23	0.54058	0.0014777	0.0056441	Grasp	chr15	+	101224207	101232755	2013	protein_coding	GRP1_(general_receptor_for_phosphoinositides_1)-associated_scaffold_protein	723	766	865	606	414	564	10.9141	11.3851	12.8784	9.72014	6.52112	8.45582	9.9791	2.06567	0.452631	0.68063	1.40356	-0.125365	-1.67403	-0.737429
ENSMUSG00000000538	3741.97	2891.95	0.36763	0.00063274	0.0026732	Tom1l2	chr11	-	60226714	60352905	4999	protein_coding	target_of_myb1-like_2_(chicken)	3606	3591	4164	2705	2822	3183	21.9197	21.4923	24.9642	17.4714	17.8994	19.2165	20.4939	2.59845	0.548723	0.384216	1.72035	-1.1632	-0.998474	-0.491616
ENSMUSG00000000555	872.728	483.57	0.82746	1.01e-06	7.88e-06	Itga5	chr15	-	103344289	103366763	4379	protein_coding	integrin_alpha_5_(fibronectin_receptor_alpha)	891	837	920	487	365	612	6.18295	5.71875	6.29655	3.59085	2.64292	4.21791	4.77499	1.38121	1.01937	0.683286	1.10161	-0.857316	-1.54363	-0.403329
ENSMUSG00000000561	1393.18	851.072	0.7017	4.82e-09	5.72e-08	Wdr77	chr3	+	105959369	105984600	4286	protein_coding	WD_repeat_domain_77	1401	1395	1432	889	800	865	9.93297	9.73806	10.0134	6.6972	5.91839	6.09094	8.06515	1.84663	1.01147	0.905922	1.05501	-0.740782	-1.16253	-1.06909
ENSMUSG00000000594	3115.42	4354.15	-0.47435	0.00048777	0.0021283	Gm2a	chr11	+	55098115	55113029	4127	protein_coding	GM2_ganglioside_activator_protein	3494	2947	3001	4332	4588	4119	25.7265	21.3647	21.7932	33.892	35.2496	30.1216	28.0246	5.46948	-0.420161	-1.21766	-1.13931	1.07276	1.32097	0.383395
ENSMUSG00000000600	750.144	579.416	0.36649	0.0035096	0.012006	Krit1	chr5	+	3803165	3844515	6105	protein_coding	KRIT1_ankyrin_repeat_containing	740	745	792	522	564	662	3.68332	3.65108	3.88802	2.76076	2.92927	3.2726	3.36417	0.412356	0.77395	0.695765	1.27039	-1.46333	-1.05469	-0.222079
ENSMUSG00000000627	2239.87	3558.69	-0.65795	1.36e-07	1.25e-06	Sema4f	chr6	-	82911885	82939769	4086	protein_coding	sema_domain_immunoglobulin_domain_(Ig)_TM_domain_and_short_cytoplasmic_domain	2438	2134	2219	3340	3806	3532	18.1313	15.6259	16.276	26.3932	29.5349	26.0881	22.0082	5.49465	-0.705591	-1.16155	-1.04324	0.798038	1.36982	0.742517
ENSMUSG00000000682	73.7271	28.8556	1.1171	0.0043088	0.014293	Cd52	chr4	-	134082448	134095082	514	protein_coding	CD52_antigen	124	50	48	27	36	23	7.3308	2.91043	2.79877	1.69607	2.22078	1.35047	3.05122	1.99236	2.148	-0.0706652	-0.126708	-0.680172	-0.416814	-0.853636
ENSMUSG00000000690	16.486	47.6684	-1.2315	0.002558	0.009123	Hoxb6	chr11	+	96292476	96301569	1964	protein_coding	homeobox_B6	18	23	9	57	28	59	0.278499	0.350378	0.137338	0.937081	0.452045	0.906632	0.510329	0.305784	-0.758149	-0.523085	-1.21979	1.3956	-0.190604	1.29602
ENSMUSG00000000708	2007.7	2628.37	-0.38044	0.010432	0.030613	Kat2b	chr17	+	53566861	53672720	4653	protein_coding	K(lysine)_acetyltransferase_2B	1910	1759	2427	2240	2731	2956	12.4736	11.3105	15.6324	15.5439	18.6103	19.1731	15.4573	2.88342	-1.03477	-1.43815	0.0607301	0.0300144	1.0935	1.28867
ENSMUSG00000000732	119.391	256.111	-1.021	0.00014827	0.00074277	Icosl	chr10	+	78069360	78079525	2756	protein_coding	icos_ligand	128	96	138	271	155	352	1.41131	1.04218	1.50068	3.17493	1.78327	3.85464	2.12784	1.02326	-0.700236	-1.06098	-0.612897	1.02329	-0.336731	1.68755
ENSMUSG00000000738	2087.61	1606	0.37476	0.00024152	0.0011473	Spg7	chr8	+	123062942	123097760	3385	protein_coding	spastic_paraplegia_7_homolog_(human)	2112	2083	2140	1574	1568	1685	18.9596	18.4112	18.9472	15.0138	14.6877	15.0232	16.8404	1.94378	1.09022	0.808081	1.08385	-0.939737	-1.1075	-0.934902
ENSMUSG00000000739	28.8302	80.2065	-1.2829	0.00024231	0.0011499	Sult5a1	chr8	-	123142847	123158315	1150	protein_coding	sulfotransferase_family_5A_member_1	43	21	23	71	62	111	1.13622	0.546351	0.599404	1.99344	1.70946	2.91303	1.48299	0.830175	-0.417699	-1.12824	-1.06433	0.614881	0.272804	1.72259
ENSMUSG00000000753	527.705	866.508	-0.69264	0.00014685	0.00073649	Serpinf1	chr11	-	75409769	75422701	1832	protein_coding	serine_(or_cysteine)_peptidase_inhibitor_clade_F_member_1	524	648	430	832	714	1076	8.69158	10.5828	7.03449	14.6636	12.3577	17.7259	11.8427	3.59329	-0.876939	-0.350624	-1.3381	0.785063	0.143334	1.63727
ENSMUSG00000000776	598.12	442.428	0.42417	0.0093905	0.028021	Polr3d	chr14	-	70438748	70443471	2049	protein_coding	polymerase_(RNA)_III_(DNA_directed)_polypeptide_D	612	673	530	485	386	457	9.07617	9.82706	7.75217	7.64264	5.97325	6.73123	7.83375	1.30621	0.951162	1.52602	-0.062457	-0.146311	-1.42436	-0.844064
ENSMUSG00000000782	223.205	148.113	0.56037	0.011232	0.032538	Tcf7	chr11	-	52252371	52283014	2471	protein_coding	transcription_factor_7_T_cell_specific	236	228	213	110	136	205	2.90223	2.76066	2.58343	1.43735	1.74515	2.50381	2.3221	0.539421	1.07546	0.813006	0.484451	-1.64019	-1.06959	0.336854
ENSMUSG00000000787	18581.2	13875	0.4114	0.0084717	0.025606	Ddx3x	chrX	+	13280970	13294052	4692	protein_coding	DEAD/H_(Asp-Glu-Ala-Asp/His)_box_polypeptide_3_X-linked	16877	20460	19119	11081	12379	18724	109.303	130.466	122.123	76.2544	83.6552	120.437	107.04	20.2299	0.111855	1.15801	0.745583	-1.52178	-1.15594	0.662266
ENSMUSG00000000794	140.418	58.2583	1.0147	0.013397	0.037623	Kcnn3	chr3	+	89520164	89672072	5254	protein_coding	potassium_intermediate/small_conductance_calcium-activated_channel_subfamily_N_member_3	230	86	107	20	50	111	1.33024	0.489732	0.610356	0.122909	0.301749	0.637607	0.582099	0.378942	1.9743	-0.24375	0.0745674	-1.21177	-0.739825	0.146482
ENSMUSG00000000805	679.363	72.7414	1.3669	0.0077667	0.023753	Car4	chr11	+	84957786	84966044	1256	protein_coding	carbonic_anhydrase_4	1242	353	447	8	48	174	30.0486	8.40883	10.6661	0.205657	1.21176	4.181	9.12034	10.0607	2.08021	-0.0707221	0.153648	-0.886091	-0.786087	-0.490955
ENSMUSG00000000811	733.418	2097.75	-1.4612	3.22e-14	7.53e-13	Txnrd3	chr6	+	89643988	89675529	2836	protein_coding	thioredoxin_reductase_3	868	593	760	2335	2183	1733	9.3005	6.25603	8.0315	26.5842	24.4069	18.4422	15.5036	8.06756	-0.768889	-1.14626	-0.926186	1.37349	1.1036	0.364253
ENSMUSG00000000826	6600.16	4347.47	0.5966	2.74e-09	3.36e-08	Dnajc5	chr2	+	181520485	181555133	6578	protein_coding	DnaJ_(Hsp40)_homolog_subfamily_C_member_5	6254	6584	7205	4271	4135	4672	28.8906	29.9465	32.8269	20.9643	19.9318	21.4353	25.6659	5.04786	0.638831	0.848006	1.41862	-0.931414	-1.13594	-0.8381
ENSMUSG00000000827	2666.84	1852.37	0.52018	1.32e-06	1.01e-05	Tpd52l2	chr2	+	181497142	181517966	3603	protein_coding	tumor_protein_D52-like_2	2492	2779	2829	1870	1765	1930	21.0173	23.0767	23.532	16.758	15.5327	16.1664	19.3472	3.30614	0.505158	1.12808	1.26576	-0.783154	-1.15377	-0.962079
ENSMUSG00000000876	1157.35	2008.62	-0.7777	3.28e-07	2.82e-06	Pxmp4	chr2	-	154585758	154603708	2789	protein_coding	peroxisomal_membrane_protein_4	1368	1002	1135	1872	2129	2030	14.905	10.749	12.1965	21.6721	24.2043	21.9669	17.6156	5.20678	-0.520606	-1.31878	-1.04078	0.779075	1.2654	0.835684
ENSMUSG00000000881	1811.19	2429.35	-0.41808	0.00030132	0.0013934	Dlg3	chrX	+	100767722	100818410	5017	protein_coding	discs_large_homolog_3_(Drosophila)	1745	1751	2003	2323	2507	2464	10.5693	10.4422	11.9654	14.9503	15.8444	14.8223	13.099	2.18623	-1.15712	-1.21523	-0.518518	0.846796	1.25578	0.788286
ENSMUSG00000000902	2172.4	1575.75	0.45518	0.00086756	0.0035285	Smarcb1	chr10	-	75896769	75921617	7441	protein_coding	SWI/SNF_related_matrix_associated_actin_dependent_regulator_of_chromatin_subfamily_b_member_1	2226	2420	1946	1684	1468	1573	9.09048	9.73048	7.83792	7.30726	6.25547	6.37996	7.76693	1.29305	1.02359	1.51855	0.0549041	-0.355493	-1.16891	-1.07264
ENSMUSG00000000903	297.874	559.005	-0.87279	1.1e-05	7.02e-05	Vpreb3	chr10	+	75943057	75949657	729	protein_coding	pre-B_lymphocyte_gene_3	332	343	228	578	589	504	13.839	14.0772	9.37339	25.6002	25.6185	20.8652	18.2289	6.20243	-0.707781	-0.669367	-1.42775	1.18846	1.1914	0.425046
ENSMUSG00000000915	5160.64	6173.78	-0.25646	0.0064607	0.020267	Hip1r	chr5	+	123973628	124003211	4388	protein_coding	huntingtin_interacting_protein_1_related	5166	5064	5432	5884	5879	6833	35.7751	34.5285	37.1007	43.2962	42.4817	46.9965	40.0298	4.51225	-0.942921	-1.2192	-0.649132	0.723899	0.5434	1.54395
ENSMUSG00000000934	291.876	156.774	0.8623	2.25e-05	0.00013497	Top1mt	chr15	-	75657035	75678800	1903	protein_coding	DNA_topoisomerase_1_mitochondrial	285	265	336	161	172	135	4.55092	4.16637	5.29164	2.73169	2.86586	2.14099	3.62458	1.11838	0.828288	0.484441	1.4906	-0.798378	-0.678406	-1.32655
ENSMUSG00000000942	16.4334	57.8079	-1.557	1.36e-05	8.51e-05	Hoxa4	chr6	-	52189671	52191753	1594	protein_coding	homeobox_A4	13	20	17	58	44	73	0.247827	0.375398	0.319632	1.17485	0.875245	1.38215	0.729184	0.441762	-1.08963	-0.800852	-0.927088	1.00884	0.330634	1.47809
ENSMUSG00000000957	2835.86	4104.38	-0.51704	0.0036928	0.012541	Mmp14	chr14	+	54431604	54441258	2597	protein_coding	matrix_metallopeptidase_14_(membrane-inserted)	2352	2778	3493	3713	3278	5472	27.5206	32.0045	40.3103	46.1633	40.0223	63.5908	41.602	11.5389	-1.22034	-0.831753	-0.111941	0.395299	-0.136897	1.90563
ENSMUSG00000000976	1264.84	818.535	0.61946	4.16e-07	3.5e-06	Heatr6	chr11	+	83753696	83783754	5614	protein_coding	HEAT_repeat_containing_6	1230	1289	1321	807	847	800	6.65772	6.86959	7.05212	4.64136	4.78384	4.30069	5.71755	1.15684	0.812703	0.995846	1.15363	-0.930288	-0.807123	-1.22477
ENSMUSG00000001016	1590.85	1198.8	0.40271	0.0011543	0.0045606	Ilf2	chr3	+	90476201	90488379	1973	protein_coding	interleukin_enhancer_binding_factor_2	1545	1691	1594	1207	1237	1147	23.7955	25.6429	24.2131	19.7526	19.8796	17.5451	21.8048	2.90277	0.685785	1.32221	0.829662	-0.706987	-0.663223	-1.46745
ENSMUSG00000001020	76.3036	41.1278	0.78872	0.015067	0.041509	S100a4	chr3	+	90603770	90606045	498	protein_coding	S100_calcium_binding_protein_A4	92	57	82	27	44	54	5.61373	3.42449	4.93485	1.75056	2.80149	3.27254	3.63294	1.2927	1.53228	-0.161254	1.00712	-1.45616	-0.643191	-0.278799
ENSMUSG00000001027	41.2201	12.7018	1.3626	0.00076261	0.0031454	Scn4a	chr11	-	106318592	106353288	6598	protein_coding	sodium_channel_voltage-gated_type_IV_alpha	44	38	43	11	7	21	0.202644	0.172314	0.19532	0.05383	0.0336396	0.0960566	0.125634	0.0676501	1.13835	0.690027	1.03009	-1.0614	-1.35985	-0.437211
ENSMUSG00000001052	3433.17	2633.64	0.37877	0.00013245	0.00066944	Sec24b	chr3	-	129982759	130061553	5128	protein_coding	Sec24_related_gene_family_member_B_(S._cerevisiae)	3396	3496	3529	2380	2583	2979	20.1239	20.3973	20.625	14.9855	15.9714	17.5325	18.2726	2.24068	0.826234	0.948263	1.04984	-1.46699	-1.02703	-0.33032
ENSMUSG00000001056	1042.34	567.12	0.85869	2.92e-08	3.07e-07	Nhp2	chr11	+	51619735	51623714	1042	protein_coding	NHP2_ribonucleoprotein	1008	1180	977	626	544	526	29.3958	33.8817	28.1006	19.3977	16.5538	15.2349	23.7607	7.03194	0.801356	1.43928	0.61717	-0.62046	-1.02489	-1.21245
ENSMUSG00000001082	726.407	1041.07	-0.50941	0.00018524	0.00090321	Mfsd10	chr5	-	34633642	34637212	1907	protein_coding	major_facilitator_superfamily_domain_containing_10	690	782	734	1098	1028	991	10.9949	12.2689	11.5355	18.5907	17.0926	15.6835	14.361	2.90952	-1.15693	-0.719049	-0.97114	1.45373	0.938841	0.454542
ENSMUSG00000001119	16405.2	24255.3	-0.55212	0.00020997	0.0010098	Col6a1	chr10	-	76708792	76726168	4100	protein_coding	collagen_type_VI_alpha_1	17833	13934	17968	26457	20604	25827	132.17	101.682	131.343	208.353	159.343	190.112	153.834	36.5465	-0.592769	-1.42701	-0.615416	1.49178	0.150745	0.992668
ENSMUSG00000001123	2477.76	1857.32	0.40839	0.0021323	0.0077753	Lgals9	chr11	-	78962974	78984946	1586	protein_coding	lectin_galactose_binding_soluble_9	2568	2526	2423	1638	1644	2345	49.2022	47.6519	45.7867	33.3468	32.8673	44.6231	42.2464	6.62012	1.05072	0.816536	0.53479	-1.34432	-1.41675	0.359022
ENSMUSG00000001151	4653.95	8639.65	-0.87043	5.84e-08	5.81e-07	Pcnt	chr10	-	76351254	76442912	9530	protein_coding	pericentrin_(kendrin)	5064	3951	5094	7207	7732	11283	16.1471	12.4041	16.0197	24.4177	25.7255	35.7316	21.741	7.8526	-0.71236	-1.18902	-0.728575	0.340878	0.507422	1.78165
ENSMUSG00000001173	1939.33	1434.53	0.4293	0.00026068	0.0012248	Ocrl	chrX	+	47912387	47965868	5253	protein_coding	oculocerebrorenal_syndrome_of_Lowe	1758	1958	2176	1334	1431	1553	10.1696	11.1521	12.4148	8.19959	8.63769	8.92246	9.91604	1.49464	0.169654	0.826977	1.67184	-1.14841	-0.855292	-0.664768
ENSMUSG00000001175	44304.1	34784.3	0.34302	0.010543	0.030848	Calm1	chr12	+	100199435	100209806	4107	protein_coding	calmodulin_1	43621	45469	45398	39423	32091	32516	322.748	331.239	331.285	309.934	247.756	238.942	296.984	38.6732	0.666208	0.885751	0.886943	0.33485	-1.27292	-1.50083
ENSMUSG00000001225	15.0643	48.4712	-1.2467	0.0055379	0.017779	Slc26a3	chr12	+	31390871	31473917	3462	protein_coding	solute_carrier_family_26_member_3	7	18	21	67	56	19	0.0614418	0.155559	0.181795	0.624873	0.512893	0.165633	0.283699	0.207794	-1.0696	-0.616666	-0.490408	1.64188	1.10298	-0.568187
ENSMUSG00000001227	396.382	133.181	1.4839	2.63e-10	3.77e-09	Sema6b	chr17	-	56123085	56140343	3847	protein_coding	sema_domain_transmembrane_domain_(TM)_and_cytoplasmic_domain_(semaphorin)_6B	366	382	456	112	94	201	2.89103	2.97092	3.55248	0.940025	0.774767	1.57686	2.11768	1.06985	0.72285	0.797532	1.34112	-1.10076	-1.25523	-0.505506
ENSMUSG00000001248	931.279	452.434	1.0205	5.36e-13	1.09e-11	Gramd1a	chr7	-	31130127	31155896	3810	protein_coding	GRAM_domain_containing_1A	891	1021	916	390	426	553	7.10634	8.01772	7.20543	3.30509	3.54528	4.38047	5.59339	1.90032	0.796154	1.27575	0.8483	-1.20416	-1.07777	-0.638271
ENSMUSG00000001249	1912.24	1105.96	0.78125	4.08e-13	8.36e-12	Hpn	chr7	-	31098725	31115290	1861	protein_coding	hepsin	1848	2004	1954	1006	1130	1193	30.1751	32.2182	31.4679	17.454	19.253	19.347	24.9859	6.35929	0.816007	1.13729	1.0193	-1.18439	-0.901502	-0.886709
ENSMUSG00000001288	1373.76	1709.05	-0.31084	0.0072381	0.022369	Rarg	chr15	-	102234938	102257517	2953	protein_coding	retinoic_acid_receptor_gamma	1409	1321	1438	1712	1700	1716	14.4991	13.3841	14.5944	18.7191	18.2537	17.5378	16.1647	2.07147	-0.804066	-1.34232	-0.758073	1.23313	1.00847	0.662855
ENSMUSG00000001305	294.408	186.415	0.63877	0.00040726	0.0018232	Rrp15	chr1	-	186720978	186749358	3092	protein_coding	ribosomal_RNA_processing_15_homolog_(S._cerevisiae)	312	324	257	189	177	194	3.06625	3.13513	2.49105	1.97363	1.81509	1.89358	2.39579	0.543579	1.23342	1.36014	0.175253	-0.776628	-1.06828	-0.923904
ENSMUSG00000001366	1051.3	1428	-0.43566	0.00040541	0.0018172	Fbxo9	chr9	-	78081499	78109065	2155	protein_coding	f-box_protein_9	1158	1028	1001	1316	1407	1579	16.3288	14.2724	13.9212	19.7175	20.702	22.1134	17.8425	3.1714	-0.477311	-1.12574	-1.23647	0.591214	0.901638	1.34667
ENSMUSG00000001376	1053.88	694.235	0.59216	5.4e-06	3.66e-05	Ccdc132	chr6	+	3498382	3603319	5257	protein_coding	coiled-coil_domain_containing_132	1062	969	1167	658	649	786	6.13874	5.51488	6.65307	4.0414	3.91446	4.51237	5.12916	1.04319	0.967788	0.369755	1.46082	-1.04272	-1.1644	-0.591246
ENSMUSG00000001380	2092.4	1254.27	0.72793	4e-09	4.81e-08	Hars	chr18	-	36766530	36783205	1987	protein_coding	histidyl-tRNA_synthetase	2081	2183	2087	1348	1177	1234	31.8249	32.8705	31.4785	21.9046	18.7821	18.7429	25.9339	6.22704	0.946033	1.11394	0.890403	-0.647066	-1.14851	-1.1548
ENSMUSG00000001415	4007.38	1823.97	1.1256	2.51e-31	2.16e-29	Smg5	chr3	+	88336260	88362337	4447	protein_coding	Smg-5_homolog_nonsense_mediated_mRNA_decay_factor_(C._elegans)	4017	4018	4127	1789	1763	1932	27.4491	27.0329	27.8136	12.9893	12.5704	13.1117	20.1612	7.27602	1.00163	0.944438	1.05173	-0.985683	-1.04325	-0.96886
ENSMUSG00000001416	10204	3114.66	1.6858	3.14e-40	4.18e-38	Cct3	chr3	+	88297116	88321767	3335	protein_coding	chaperonin_containing_Tcp1_subunit_3_(gamma)	10467	10211	10282	3416	2958	2947	95.3717	91.6058	92.3998	33.0724	28.1234	26.6689	61.207	31.9981	1.06771	0.950018	0.974835	-0.879258	-1.03392	-1.07938
ENSMUSG00000001420	612.369	307.526	0.97361	5.77e-12	1.02e-10	Tmem79	chr3	-	88328655	88334504	2406	protein_coding	transmembrane_protein_79	601	648	610	275	291	363	7.59053	8.05805	7.59843	3.69046	3.83498	4.55335	5.88763	1.88673	0.902561	1.15035	0.906749	-1.16454	-1.08794	-0.707189
ENSMUSG00000001424	7858.69	10781.6	-0.44904	0.00045454	0.0020017	Snd1	chr6	+	28475139	28935162	3781	protein_coding	staphylococcal_nuclease_and_tudor_domain_containing_1	8371	7217	8244	11639	9719	10993	67.2765	57.1084	65.3463	99.3923	81.5043	87.7465	76.3957	14.4973	-0.629027	-1.33041	-0.762174	1.58627	0.35238	0.78296
ENSMUSG00000001440	8807.68	6449.25	0.44527	1.2e-05	7.58e-05	Kpnb1	chr11	-	97159714	97187881	5894	protein_coding	karyopherin_(importin)_beta_1	8175	9005	9573	6399	6228	6754	42.1474	45.7113	48.6774	35.0547	33.5046	34.5837	39.9465	5.89483	0.373357	0.977947	1.48111	-0.829854	-1.09281	-0.909749
ENSMUSG00000001441	3467.56	2638.21	0.39013	0.00030468	0.0014078	Npepps	chr11	-	97205842	97280638	4215	protein_coding	aminopeptidase_puromycin_sensitive	3189	3715	3630	2506	2700	2720	22.9906	26.3701	25.8106	19.1967	20.311	19.4756	22.3591	2.91289	0.216784	1.37698	1.18491	-1.08565	-0.703116	-0.989903
ENSMUSG00000001445	1473.5	880.167	0.73391	2.76e-10	3.95e-09	Mrpl10	chr11	+	97041560	97049213	1708	protein_coding	mitochondrial_ribosomal_protein_L10	1508	1519	1444	896	806	945	26.8291	26.6085	25.3378	16.9381	14.9628	16.698	21.229	5.08904	1.10042	1.05707	0.807372	-0.84318	-1.23132	-0.890355
ENSMUSG00000001467	2784.34	4409.89	-0.64227	0.00038587	0.0017435	Cyp51	chr5	-	4081145	4104746	3931	protein_coding	cytochrome_P450_family_51	3310	2136	2985	4719	4485	3975	25.5869	16.2573	22.7578	38.7606	36.1764	30.5179	28.3428	7.74029	-0.356046	-1.56138	-0.721548	1.34592	1.01205	0.281006
ENSMUSG00000001472	7454	5777.69	0.3629	0.0018204	0.006763	Tcf25	chr8	+	123373824	123404173	2937	protein_coding	transcription_factor_25_(basic_helix-loop-helix)	7121	7859	7655	5758	6050	5497	73.6767	80.0596	78.1143	63.3011	65.3156	56.4862	69.4923	8.45037	0.495176	1.25052	1.02032	-0.732647	-0.494258	-1.53912
ENSMUSG00000001473	545.883	319.701	0.74858	2.64e-05	0.00015572	Tubb6	chr18	+	67390717	67402748	1757	protein_coding	tubulin_beta_6_class_V	512	590	556	372	250	338	8.85505	10.0469	9.48402	6.8362	4.51163	5.80584	7.58994	2.01873	0.62669	1.21707	0.938255	-0.37337	-1.52487	-0.88377
ENSMUSG00000001496	9801.05	15513.9	-0.65197	4.39e-07	3.68e-06	Nkx2-1	chr12	-	56531958	56536908	2809	protein_coding	NK2_homeobox_1	10329	9364	10034	16018	16112	14275	111.738	99.7378	107.056	184.12	181.871	153.372	139.649	35.0782	-0.795689	-1.13778	-0.929146	1.26776	1.20365	0.391199
ENSMUSG00000001504	2531.51	4680.76	-0.85321	1.4e-05	8.75e-05	Irx2	chr13	+	72628820	72634198	2625	protein_coding	Iroquois_related_homeobox_2_(Drosophila)	2824	2066	2782	4825	5494	3610	32.691	23.5479	31.7627	59.3488	66.3628	41.5048	42.5363	15.411	-0.638851	-1.23214	-0.699089	1.09094	1.54607	-0.0669349
ENSMUSG00000001507	18648.2	11426	0.69081	6.49e-06	4.34e-05	Itga3	chr11	-	95044474	95076801	4861	protein_coding	integrin_alpha_3	15147	21718	19858	12545	10771	10885	94.6878	133.673	122.433	83.3276	70.258	67.5808	95.3268	24.993	-0.0255666	1.53429	1.08456	-0.480103	-1.00303	-1.11015
ENSMUSG00000001524	466.034	260.212	0.81385	8.78e-06	5.73e-05	Gtf2h4	chr17	-	35667730	35673739	1679	protein_coding	general_transcription_factor_II_H_polypeptide_4	477	454	483	305	204	272	8.63298	8.09013	8.62156	5.86534	3.85252	4.88921	6.65862	1.8901	1.04458	0.757373	1.03854	-0.419707	-1.48464	-0.936151
ENSMUSG00000001525	10335	6418.85	0.67655	1.19e-07	1.11e-06	Tubb5	chr17	-	35833921	35838306	2649	protein_coding	tubulin_beta_5_class_I	10290	10749	10330	6854	6466	5872	118.039	121.405	116.871	83.5422	77.3961	66.8997	97.3589	21.9992	0.940047	1.09304	0.886957	-0.628055	-0.907432	-1.38456
ENSMUSG00000001542	2676.38	1601.08	0.72662	4.18e-07	3.52e-06	Ell2	chr13	+	75707484	75772356	3647	protein_coding	elongation_factor_RNA_polymerase_II_2	2426	2592	3113	1353	1779	1685	20.2138	21.2642	25.5819	11.9786	15.467	13.9439	18.0749	4.69278	0.455785	0.679623	1.59969	-1.29908	-0.55573	-0.880287
ENSMUSG00000001552	14736.9	11201.7	0.39178	0.0001439	0.00072249	Jup	chr11	-	100368958	100397763	3205	protein_coding	junction_plakoglobin	14246	15685	14814	11189	11272	11139	135.07	146.422	138.527	112.722	111.516	104.891	124.858	15.7062	0.650176	1.37298	0.870287	-0.772715	-0.849451	-1.27128
ENSMUSG00000001569	1535.21	987.698	0.62839	6.13e-08	6.07e-07	Nom1	chr5	+	29434664	29453506	4882	protein_coding	nucleolar_protein_with_MIF4G_domain_1	1456	1528	1678	935	1009	1024	9.06268	9.36431	10.3011	6.18383	6.55328	6.33027	7.96591	1.65621	0.662214	0.844337	1.40996	-1.076	-0.85293	-0.98758
ENSMUSG00000001583	1208.89	555.591	1.1011	4.4e-16	1.25e-14	Tnk1	chr11	-	69851005	69858730	2778	protein_coding	tyrosine_kinase_non-receptor_1	1158	1334	1179	510	496	674	12.6669	14.3673	12.7195	5.92764	5.66128	7.32231	9.77748	3.55581	0.812583	1.29078	0.827393	-1.08269	-1.1576	-0.690469
ENSMUSG00000001627	1955.72	441.014	2.0681	1.81e-26	1.15e-24	Ifrd1	chr12	-	40201567	40248504	3378	protein_coding	interferon-related_developmental_regulator_1	1777	2113	2052	337	358	652	15.9853	18.715	18.2057	3.22117	3.36038	5.82517	10.8855	6.85408	0.744059	1.14232	1.06801	-1.11821	-1.0979	-0.738288
ENSMUSG00000001642	2417.1	3387.78	-0.47758	0.00078387	0.0032225	Akr1b3	chr6	-	34303934	34317497	3254	protein_coding	aldo-keto_reductase_family_1_member_B3_(aldose_reductase)	2759	2307	2258	3676	3077	3407	25.7648	21.2119	20.7968	36.4755	29.983	31.5991	27.6385	5.64058	-0.332184	-1.13935	-1.21295	1.56668	0.415647	0.702158
ENSMUSG00000001663	1398.74	2829.2	-0.98978	1.82e-09	2.3e-08	Gstt1	chr10	-	75783813	75798584	1105	protein_coding	glutathione_S-transferase_theta_1	1750	1298	1185	2884	2651	2966	48.1248	35.1449	32.14	84.2707	76.0699	81.0082	59.4598	21.6867	-0.522669	-1.12119	-1.25975	1.14406	0.765914	0.993626
ENSMUSG00000001665	942.217	1340.73	-0.49509	0.0029879	0.010444	Gstt3	chr10	-	75774115	75781414	1880	protein_coding	glutathione_S-transferase_theta_3	1133	881	839	1402	1366	1243	18.3132	14.0207	13.375	24.0787	23.0387	19.9542	18.7968	4.07582	-0.118631	-1.17181	-1.33023	1.29593	1.04076	0.283971
ENSMUSG00000001670	32.6366	73.9861	-1.0317	0.0026343	0.0093612	Tat	chr8	+	109990437	109999803	2375	protein_coding	tyrosine_aminotransferase	35	44	20	76	54	94	0.447814	0.554293	0.252381	1.03322	0.720934	1.1945	0.700523	0.326902	-0.773042	-0.447321	-1.37088	1.01773	0.0624375	1.51107
ENSMUSG00000001672	1261.19	886.565	0.50159	3.32e-05	0.00019134	Marveld3	chr8	-	109947914	109962203	2447	protein_coding	MARVEL_(membrane-associating)_domain_containing_3	1138	1316	1378	870	844	953	14.1319	16.0906	16.8774	11.4797	10.9364	11.7538	13.545	2.3169	0.25334	1.09873	1.43831	-0.891409	-1.12589	-0.773075
ENSMUSG00000001674	870.145	640.937	0.43428	0.00056361	0.002413	Ddx18	chr1	-	121553835	121567989	2258	protein_coding	DEAD_(Asp-Glu-Ala-Asp)_box_polypeptide_18	869	906	866	564	671	695	11.6947	12.0048	11.4943	8.0649	9.42245	9.28926	10.3284	1.47538	0.926062	1.13624	0.790253	-1.53419	-0.614046	-0.704323
ENSMUSG00000001687	5895.25	4776.96	0.29914	0.014134	0.039317	Ubl3	chr5	-	148504631	148552789	2667	protein_coding	ubiquitin-like_3	5741	5433	6722	4778	4295	5314	65.412	60.9491	75.5379	57.8451	51.0629	60.1338	61.8235	7.48554	0.479396	-0.116814	1.83212	-0.531471	-1.43751	-0.225721
ENSMUSG00000001700	684.453	489.932	0.47391	0.00068676	0.0028676	Gramd3	chr18	+	56432132	56503792	2605	protein_coding	GRAM_domain_containing_3	641	776	662	495	474	502	7.47727	8.9126	7.61622	6.13538	5.76947	5.81589	6.95447	1.1487	0.455126	1.70465	0.57609	-0.713067	-1.03161	-0.991195
ENSMUSG00000001707	403.392	180.525	1.1228	1.68e-09	2.14e-08	Eef1e1	chr13	-	38645698	38659028	1032	protein_coding	eukaryotic_translation_elongation_factor_1_epsilon_1	413	419	392	178	206	155	12.1608	12.1474	11.384	5.56909	6.32926	4.53286	8.68725	3.26224	1.06478	1.06068	0.826663	-0.955835	-0.722813	-1.27348
ENSMUSG00000001739	1091.32	2039.91	-0.87846	9.96e-08	9.44e-07	Cldn15	chr5	+	136966616	136975858	1902	protein_coding	claudin_15	836	1183	1302	2152	1915	2052	13.3564	18.6091	20.5159	36.5322	31.9245	32.5602	25.583	8.49099	-1.43995	-0.821336	-0.596769	1.2895	0.746844	0.821716
ENSMUSG00000001741	295.309	505.998	-0.75874	1.15e-06	8.85e-06	Il16	chr7	-	83642848	83745726	5021	protein_coding	interleukin_16	272	278	347	474	484	567	1.64616	1.65655	2.07123	3.04812	3.05647	3.40811	2.48111	0.713782	-1.16975	-1.15519	-0.57423	0.794377	0.806082	1.29872
ENSMUSG00000001755	2080.62	1035.68	0.99028	1.2e-14	2.97e-13	Coasy	chr11	+	101082565	101086619	2386	protein_coding	Coenzyme_A_synthase	2179	1958	2174	1026	893	1206	27.7511	24.5523	27.3073	13.8842	11.8672	15.2545	20.1028	6.58537	1.16141	0.675676	1.09402	-0.9443	-1.25059	-0.73622
ENSMUSG00000001767	1373.02	970.71	0.49334	4.62e-05	0.00025829	Crnkl1	chr2	-	145917479	145935014	3428	protein_coding	Crn_crooked_neck-like_1_(Drosophila)	1257	1376	1538	906	972	1043	11.1426	12.0096	13.4464	8.53358	8.99065	9.18256	10.5509	1.79062	0.330461	0.814628	1.61702	-1.1266	-0.871343	-0.764166
ENSMUSG00000001774	2697.8	1101.38	1.269	7.48e-20	2.95e-18	Chordc1	chr9	+	18292267	18314000	2205	protein_coding	cysteine_and_histidine-rich_domain_(CHORD)-containing_zinc-binding_protein_1	2782	2736	2667	1093	1209	991	38.3391	37.1243	36.2497	16.005	17.3853	13.5639	26.4445	10.8677	1.09449	0.982704	0.902226	-0.960605	-0.83359	-1.18522
ENSMUSG00000001785	705.729	546.978	0.36242	0.0051822	0.016754	Pwp1	chr10	+	85871831	85889096	2572	protein_coding	PWP1_homolog_(S._cerevisiae)	675	741	727	552	541	548	7.97491	8.61981	8.47136	6.92966	6.66948	6.43028	7.51592	0.873773	0.525302	1.26336	1.09347	-0.670948	-0.968716	-1.24247
ENSMUSG00000001794	10276.2	5266.83	0.95092	3.75e-15	9.81e-14	Capns1	chr7	-	30186942	30195164	1546	protein_coding	calpain_small_subunit_1	10550	11198	9433	5531	4962	5307	207.365	216.711	182.865	115.515	101.768	103.6	154.637	48.9229	1.07778	1.26881	0.576975	-0.799678	-1.08066	-1.04322
ENSMUSG00000001802	177.541	376.702	-1.056	1.72e-10	2.55e-09	Lrp3	chr7	-	35200027	35215370	4019	protein_coding	low_density_lipoprotein_receptor-related_protein_3	172	169	198	377	369	385	1.30048	1.25811	1.47651	3.02878	2.91121	2.8911	2.14436	0.803271	-1.05056	-1.10331	-0.831418	1.10101	0.954656	0.929618
ENSMUSG00000001827	420.957	55.7657	2.7887	2.18e-41	3.09e-39	Folr1	chr7	-	101858331	101870788	1383	protein_coding	folate_receptor_1_(adult)	382	456	441	55	42	72	8.39333	9.86491	9.55665	1.28406	0.962925	1.5712	5.27218	4.02831	0.774804	1.14011	1.06359	-0.990024	-1.06974	-0.918744
ENSMUSG00000001829	2916.59	2130.26	0.44858	2.28e-05	0.00013644	Clpb	chr7	+	101663633	101790168	4627	protein_coding	ClpB_caseinolytic_peptidase_B	2922	3076	2854	2163	2031	2204	19.1899	19.8901	18.486	15.0939	13.918	14.3758	16.8256	2.42188	0.976232	1.26533	0.68559	-0.715044	-1.20058	-1.01153
ENSMUSG00000001847	8787.07	6447.72	0.44308	1.13e-06	8.78e-06	Rac1	chr5	-	143505478	143528036	2325	protein_coding	RAS-related_C3_botulinum_substrate_1	8606	9308	8762	6190	6157	7066	112.479	119.78	112.946	85.963	83.9676	91.7215	101.143	14.3139	0.79197	1.30202	0.824577	-1.06049	-1.19989	-0.65819
ENSMUSG00000001864	253.913	498.116	-0.91643	0.00014279	0.00071734	Aif1l	chr2	+	31950260	31973442	2996	protein_coding	allograft_inflammatory_factor_1-like	355	174	238	508	412	583	3.60064	1.73763	2.38081	5.47477	4.36035	5.87283	3.9045	1.5087	-0.201408	-1.43625	-1.00994	1.0408	0.302142	1.30464
ENSMUSG00000001865	1.98821	25.6196	-2.2022	8.78e-06	5.73e-05	Cpa3	chr3	-	20215617	20242181	1452	protein_coding	carboxypeptidase_A3_mast_cell	3	2	1	19	15	45	0.0627838	0.0412111	0.0206406	0.422504	0.327559	0.935333	0.301672	0.321632	-0.742738	-0.80981	-0.873767	0.375684	0.0804879	1.97014
ENSMUSG00000001870	1842.77	2848.25	-0.60545	0.0017206	0.0064347	Ltbp1	chr17	+	75005568	75392512	6671	protein_coding	latent_transforming_growth_factor_beta_binding_protein_1	1506	1785	2313	2501	2224	3940	6.86005	8.00567	10.3914	12.105	10.5708	17.8248	10.9596	3.52254	-1.16382	-0.838592	-0.161315	0.325165	-0.110376	1.94894
ENSMUSG00000001891	2552.56	2052.39	0.31156	0.0029987	0.010478	Ugp2	chr11	-	21321138	21371201	2683	protein_coding	UDP-glucose_pyrophosphorylase_2	2501	2668	2580	2084	1975	2103	28.326	29.752	28.8196	25.0796	23.3406	23.6559	26.4956	2.56186	0.714494	1.27108	0.907161	-0.552728	-1.23154	-1.10847
ENSMUSG00000001909	3231.98	926.782	1.7636	4.09e-32	3.61e-30	Trmt1	chr8	+	84686307	84699808	3647	protein_coding	tRNA_methyltransferase_1	3153	3763	2897	821	1048	912	26.2713	30.8709	23.8069	7.26861	9.11152	7.54709	17.4794	9.74335	0.902349	1.37442	0.649416	-1.04797	-0.858826	-1.01939
ENSMUSG00000001910	7093.23	4838.46	0.54689	3.1e-08	3.24e-07	Nacc1	chr8	-	84670483	84687862	4300	protein_coding	nucleus_accumbens_associated_1_BEN_and_BTB_(POZ)_domain_containing	6944	7154	7435	4803	4811	4910	49.0721	49.7772	51.8205	36.0652	35.4758	34.4614	42.7787	7.50468	0.838589	0.932555	1.20483	-0.894582	-0.973112	-1.10828
ENSMUSG00000001911	7448.95	12528.9	-0.73623	1.17e-07	1.1e-06	Nfix	chr8	-	84699876	84800344	5476	protein_coding	nuclear_factor_I/X	7059	6828	8732	11711	13754	12094	39.1717	37.3061	47.7903	69.0517	79.64	66.6541	56.6023	16.0238	-1.08779	-1.20422	-0.549932	0.776928	1.43771	0.627302
ENSMUSG00000001942	1182.23	831.819	0.50064	1.76e-05	0.0001076	Siae	chr9	+	37613847	37648318	3433	protein_coding	sialic_acid_acetylesterase	1157	1228	1204	749	866	888	10.2412	10.7022	10.511	7.04453	7.99852	7.80656	9.05067	1.46953	0.81017	1.12388	0.993709	-1.36517	-0.715982	-0.846611
ENSMUSG00000001943	569.159	1162.71	-0.97271	3.99e-05	0.00022595	Vsig2	chr9	+	37539255	37544205	1170	protein_coding	V-set_and_immunoglobulin_domain_containing_2	670	579	475	1307	1374	763	17.4013	14.8062	12.1674	36.0689	37.2363	19.6815	22.8936	10.002	-0.549119	-0.808579	-1.07241	1.31727	1.43398	-0.321142
ENSMUSG00000001983	481.129	275.416	0.78872	1.08e-07	1.02e-06	Taco1	chr11	+	106066061	106073612	1383	protein_coding	translational_activator_of_mitochondrially_encoded_cytochrome_c_oxidase_I	487	475	498	282	270	274	10.7004	10.2759	10.7919	6.58371	6.19023	5.97928	8.42024	2.18218	1.0449	0.850392	1.08682	-0.841603	-1.02192	-1.11859
ENSMUSG00000001986	144.617	326.543	-1.0936	3.21e-05	0.00018597	Gria3	chrX	+	41400854	41678601	5206	protein_coding	glutamate_receptor_ionotropic_AMPA3_(alpha_3)	113	153	174	273	223	503	0.65958	0.879301	1.00169	1.69318	1.35821	2.91598	1.41799	0.748548	-1.01317	-0.719644	-0.556139	0.367628	-0.0798633	2.00119
ENSMUSG00000001998	717.22	564.587	0.33817	0.017052	0.046112	Ap4e1	chr2	+	127008717	127067909	4600	protein_coding	adaptor-related_protein_complex_AP-4_epsilon_1	680	715	783	471	588	645	4.49204	4.65049	5.10145	3.30603	4.05308	4.23177	4.30581	0.556094	0.334898	0.61982	1.43076	-1.79786	-0.454477	-0.13314
ENSMUSG00000001999	543.183	304.33	0.81788	7.9e-08	7.65e-07	Blvra	chr2	+	127070665	127097084	1460	protein_coding	biliverdin_reductase_A	560	551	537	330	274	309	11.6554	11.2914	11.0233	7.29802	5.95063	6.38743	8.93437	2.42867	1.12039	0.970515	0.860104	-0.673765	-1.22855	-1.0487
ENSMUSG00000002012	70.8653	138.181	-0.89497	0.0006103	0.0025895	Pnck	chrX	-	73655994	73660117	1536	protein_coding	pregnancy_upregulated_non-ubiquitously_expressed_CaM_kinase	73	70	72	160	143	108	1.44419	1.36351	1.40485	3.36335	2.95196	2.12204	2.10832	0.793484	-0.836974	-0.938658	-0.88655	1.58168	1.06321	0.0172911
ENSMUSG00000002017	1927.48	1252.55	0.60997	2.33e-05	0.00013905	Fam98a	chr17	-	75537086	75551946	2817	protein_coding	family_with_sequence_similarity_98_member_A	1900	2015	1936	1302	1339	1100	20.4956	21.4012	20.5972	14.9234	15.0716	11.7849	17.379	3.6262	0.859462	1.10922	0.887489	-0.677177	-0.636309	-1.54268
ENSMUSG00000002032	64.352	123.386	-0.87127	0.00108	0.0042932	Tmem25	chr9	-	44793776	44799307	2837	protein_coding	transmembrane_protein_25	74	72	49	109	142	119	0.792621	0.759318	0.517638	1.24054	1.58706	1.26593	1.02718	0.365694	-0.64142	-0.732488	-1.39337	0.583427	1.53101	0.652842
ENSMUSG00000002052	8677.99	6152.36	0.4919	3.42e-07	2.92e-06	Supt6	chr11	-	78206746	78245987	6488	protein_coding	suppressor_of_Ty_6	8233	9250	8871	5876	6203	6411	38.5603	42.6561	40.978	29.2425	30.3149	29.8219	35.2623	5.60546	0.588354	1.31904	1.01967	-1.07391	-0.882599	-0.970553
ENSMUSG00000002058	376.679	710.929	-0.89123	1.44e-07	1.32e-06	Unc119	chr11	+	78343482	78349164	1371	protein_coding	unc-119_homolog_(C._elegans)	441	362	338	605	784	750	9.77449	7.8999	7.38871	14.2483	18.1319	16.5099	12.3255	4.19099	-0.608696	-1.05599	-1.17796	0.458776	1.38545	0.998419
ENSMUSG00000002064	1394.81	1026.92	0.43511	0.00082752	0.0033813	Sdf2	chr11	+	78245746	78255496	1268	protein_coding	stromal_cell_derived_factor_2	1292	1521	1424	1008	1083	986	30.9625	35.8889	33.6574	25.6676	27.0816	23.4681	29.4544	4.41867	0.341316	1.45622	0.951195	-0.856992	-0.536978	-1.35476
ENSMUSG00000002102	11207.7	3168.4	1.7957	7.03e-47	1.2e-44	Psmc3	chr2	+	91054009	91066369	1819	protein_coding	proteasome_(prosome_macropain)_26S_subunit_ATPase_3	11410	11930	10670	3394	3078	3013	190.61	196.227	175.801	60.2453	53.6539	49.9904	121.088	66.8041	1.04069	1.12476	0.819008	-0.910762	-1.00943	-1.06427
ENSMUSG00000002104	23.15	65.0714	-1.234	0.0014608	0.0055868	Rapsn	chr2	+	91035620	91045729	1606	protein_coding	receptor-associated_protein_of_the_synapse	30	12	28	88	57	48	0.567634	0.223556	0.522519	1.76922	1.12537	0.90202	0.851719	0.50048	-0.567624	-1.25512	-0.657769	1.83323	0.546775	0.100505
ENSMUSG00000002107	1595.38	2402.91	-0.58084	1.28e-05	8.07e-05	Celf2	chr2	-	6539694	7509563	8856	protein_coding	CUGBP_Elav-like_family_member_2	1415	1579	1854	2403	2126	2712	4.85525	5.33451	6.27425	8.76113	7.61187	9.24214	7.01319	1.65341	-1.30514	-1.01528	-0.446921	1.05717	0.362085	1.34809
ENSMUSG00000002111	175.429	59.6524	1.2558	0.0019204	0.0070957	Spi1	chr2	+	91082390	91115756	2034	protein_coding	spleen_focus_forming_virus_(SFFV)_proviral_integration_oncogene	330	98	99	32	49	103	4.9301	1.44154	1.45873	0.507975	0.763854	1.52829	1.77175	1.4637	2.15779	-0.225601	-0.213857	-0.863411	-0.688594	-0.166329
ENSMUSG00000002129	3731.63	2340.13	0.66244	4.29e-07	3.6e-06	Sf3a1	chr11	+	4160350	4182541	4920	protein_coding	splicing_factor_3a_subunit_1	3680	4068	3580	2390	2451	2160	22.7288	24.7381	21.8076	15.6847	15.7959	13.2498	19.0008	4.26291	0.874511	1.34586	0.658418	-0.777894	-0.751817	-1.34908
ENSMUSG00000002204	19151.5	34824.7	-0.83021	2.31e-05	0.0001383	Napsa	chr7	+	44572432	44586862	1508	protein_coding	napsin_A_aspartic_peptidase	26016	15080	16786	36622	34696	32928	524.242	299.192	333.607	784.123	729.531	658.998	554.949	186.714	-0.164458	-1.36978	-1.18546	1.22741	0.935022	0.557266
ENSMUSG00000002221	1025.24	1324.9	-0.36525	0.0020786	0.0076019	Paxip1	chr5	-	27740667	27791339	5052	protein_coding	PAX_interacting_(with_transcription-activation_domain)_protein_1	985	1045	1083	1234	1207	1560	5.92469	6.18875	6.42473	7.8867	7.57547	9.31926	7.21993	1.1798	-1.09785	-0.874033	-0.674023	0.565156	0.301351	1.7794
ENSMUSG00000002227	433.487	623.988	-0.51098	0.0025066	0.00896	Mov10	chr3	-	104794836	104818563	3718	protein_coding	Moloney_leukemia_virus_10	390	396	531	530	667	683	3.18749	3.18666	4.2803	4.60267	5.68829	5.54411	4.41492	0.99709	-1.23102	-1.23184	-0.13501	0.188301	1.27709	1.13248
ENSMUSG00000002228	67.2696	7.44534	2.5308	3.56e-10	4.99e-09	Ppm1j	chr3	+	104781056	104786018	1721	protein_coding	protein_phosphatase_1J	73	80	51	3	7	13	1.28895	1.39078	0.888135	0.0562839	0.128968	0.227973	0.663515	0.549955	1.13724	1.32241	0.408433	-1.10415	-0.971982	-0.791959
ENSMUSG00000002250	1871.57	1066.36	0.79817	8.87e-10	1.17e-08	Ppard	chr17	+	28232754	28301469	3218	protein_coding	peroxisome_proliferator_activator_receptor_delta	1660	2142	1886	958	1024	1237	15.6753	19.9152	17.5649	9.61221	10.0897	11.6012	14.0764	3.88943	0.411078	1.50118	0.896909	-1.14778	-1.025	-0.636387
ENSMUSG00000002280	703.835	505.925	0.4693	0.00014486	0.00072691	Narfl	chr17	+	25773776	25783332	3016	protein_coding	nuclear_prelamin_A_recognition_factor-like	708	711	717	491	479	553	7.13337	7.05324	7.12488	5.25647	5.03581	5.53368	6.18957	0.925879	1.01935	0.932805	1.01018	-1.00781	-1.24613	-0.708401
ENSMUSG00000002297	228.688	156.066	0.52798	0.010081	0.029787	Dbf4	chr5	-	8396973	8422716	2509	protein_coding	DBF4_homolog_(S._cerevisiae)	200	216	279	130	163	178	2.42227	2.57575	3.33268	1.67296	2.05993	2.14111	2.36745	0.517391	0.105953	0.402594	1.86556	-1.34229	-0.594367	-0.437457
ENSMUSG00000002307	929.802	740.82	0.32294	0.011497	0.033155	Daxx	chr17	+	33909414	33915589	2673	protein_coding	Fas_death_domain-associated_protein	956	913	952	680	792	753	10.8681	10.2193	10.674	8.21398	9.39489	8.50191	9.64536	1.02483	1.19308	0.560059	1.00373	-1.39671	-0.244403	-1.11575
ENSMUSG00000002319	3797.76	2007.46	0.90991	1.39e-17	4.51e-16	Ipo4	chr14	-	55625400	55637895	4312	protein_coding	importin_4	3622	3772	4138	2012	1869	2157	25.5248	26.1724	28.7608	15.0658	13.7435	15.097	20.7274	6.18774	0.775312	0.879965	1.29828	-0.914965	-1.12867	-0.909921
ENSMUSG00000002332	1915.23	941.654	1.0082	8.78e-15	2.21e-13	Dhrs1	chr14	-	55739020	55745690	2502	protein_coding	dehydrogenase/reductase_(SDR_family)_member_1	1777	2174	1867	964	933	926	21.5821	25.997	22.3638	12.4404	11.8239	11.1698	17.5628	5.9215	0.678756	1.42433	0.810779	-0.865058	-0.96917	-1.07963
ENSMUSG00000002346	278.717	453.321	-0.68286	5.6e-05	0.00030694	Slc25a42	chr8	-	70184340	70212305	3657	protein_coding	solute_carrier_family_25_member_42	247	290	310	392	414	567	2.05241	2.37259	2.54054	3.46103	3.58956	4.67927	3.1159	0.894627	-1.18875	-0.830857	-0.643128	0.385775	0.529445	1.74751
ENSMUSG00000002455	4124.89	2973.43	0.46638	5.72e-05	0.000313	Prpf6	chr2	+	181591868	181655660	3054	protein_coding	PRP6_pre-mRNA_splicing_factor_6_homolog_(yeast)	3909	4426	4192	2881	3141	2892	38.8946	43.3603	41.1379	30.4592	32.611	28.5792	35.8404	5.56856	0.548484	1.35044	0.951323	-0.966355	-0.579925	-1.30396
ENSMUSG00000002458	491.668	254.054	0.9265	3.76e-08	3.88e-07	Rgs19	chr2	-	181688419	181693977	1511	protein_coding	regulator_of_G-protein_signaling_19	530	529	432	267	223	274	10.6587	10.4747	8.56858	5.70546	4.67957	5.47276	7.59329	2.42215	1.26557	1.18961	0.402652	-0.779406	-1.20295	-0.875477
ENSMUSG00000002477	539.849	350.749	0.608	0.00011087	0.00056837	Snrpd1	chr18	+	10617796	10628230	837	protein_coding	small_nuclear_ribonucleoprotein_D1	526	580	533	314	397	341	19.0965	20.7326	19.085	12.1129	15.0394	12.2956	16.3936	3.42363	0.789464	1.26734	0.786099	-1.25035	-0.395558	-1.19699
ENSMUSG00000002489	1157.6	1553.68	-0.41778	0.001389	0.0053624	Tiam1	chr16	-	89787111	89980080	7406	protein_coding	T_cell_lymphoma_invasion_and_metastasis_1	1048	1159	1310	1356	1514	1823	4.30002	4.6822	5.30124	5.9118	6.48198	7.42888	5.68435	1.06449	-1.30047	-0.941442	-0.359909	0.213668	0.749307	1.63885
ENSMUSG00000002504	2625.98	4769.19	-0.83654	9.52e-07	7.48e-06	Slc9a3r2	chr17	-	24639282	24650305	2118	protein_coding	solute_carrier_family_9_(sodium/hydrogen_exchanger)_member_3_regulator_2	3008	2678	2271	5169	5030	4024	43.1564	37.8299	32.1352	78.7997	75.3022	57.3393	54.0938	17.9677	-0.608725	-0.905173	-1.22211	1.37502	1.18036	0.180632
ENSMUSG00000002565	245.98	36.481	2.5344	2.55e-20	1.04e-18	Scin	chr12	-	40059769	40134228	2995	protein_coding	scinderin	293	265	187	34	26	51	2.97279	2.64728	1.87126	0.366544	0.275259	0.513918	1.44117	1.10751	1.38293	1.08902	0.388336	-0.970311	-1.05273	-0.837243
ENSMUSG00000002578	119.127	188.216	-0.62705	0.0061174	0.019362	Ikzf4	chr10	-	128630843	128645991	5150	protein_coding	IKAROS_family_zinc_finger_4	106	123	133	141	181	250	0.625449	0.714576	0.773987	0.884007	1.11439	1.46505	0.929577	0.284574	-1.06871	-0.755519	-0.546745	-0.160134	0.649436	1.88168
ENSMUSG00000002588	1735.6	4587.53	-1.3629	1.14e-15	3.13e-14	Pon1	chr6	-	5168090	5193946	1544	protein_coding	paraoxonase_1	1737	1955	1576	4869	5067	3733	34.1858	37.8835	30.5913	101.821	104.056	72.9678	63.5843	31.095	-0.945439	-0.826523	-1.06103	1.22966	1.30156	0.301769
ENSMUSG00000002608	2198.27	1238.59	0.81908	1.08e-14	2.67e-13	Ccdc97	chr7	-	25711106	25719088	3032	protein_coding	coiled-coil_domain_containing_97	2168	2314	2191	1240	1193	1288	21.7282	22.8341	21.6572	13.2049	12.476	12.8206	17.4535	4.64013	0.921237	1.15958	0.905947	-0.915616	-1.0727	-0.998452
ENSMUSG00000002617	376.079	181.398	1.0249	3e-10	4.26e-09	Zfp40	chr17	-	23173869	23193252	4103	protein_coding	zinc_finger_protein_40	386	354	401	178	170	198	2.85877	2.58138	2.92909	1.40076	1.31375	1.45641	2.09003	0.708941	1.08435	0.693084	1.18354	-0.972254	-1.09498	-0.893748
ENSMUSG00000002625	1191.48	731.198	0.69262	2.68e-07	2.33e-06	Akap8l	chr17	-	32321425	32350581	2075	protein_coding	A_kinase_(PRKA)_anchor_protein_8-like	1175	1319	1123	682	787	725	17.2073	19.0185	16.22	10.6123	12.026	10.5448	14.2715	3.34838	0.876782	1.41771	0.581926	-1.09283	-0.670618	-1.11298
ENSMUSG00000002635	399.23	253.185	0.64074	8.44e-05	0.00044253	Pdcd2l	chr7	-	34184499	34196661	1295	protein_coding	programmed_cell_death_2-like	421	432	358	252	251	257	9.87883	9.98078	8.2852	6.28311	6.14567	5.98941	7.7605	1.71364	1.23616	1.29565	0.306189	-0.862135	-0.942336	-1.03353
ENSMUSG00000002658	2207.91	1317.54	0.72452	1.99e-05	0.00012009	Gtf2f1	chr17	-	57003405	57011288	1717	protein_coding	general_transcription_factor_IIF_polypeptide_1	2249	2384	2067	1486	1366	1072	39.8027	41.5419	36.0794	27.9442	25.2259	18.8428	31.5728	8.19478	1.00428	1.21652	0.549938	-0.442791	-0.774511	-1.55343
ENSMUSG00000002660	1600.48	643.342	1.2859	5.53e-17	1.73e-15	Clpp	chr17	+	56990264	56996371	1207	protein_coding	caseinolytic_mitochondrial_matrix_peptidase_proteolytic_subunit	1617	1661	1579	742	596	584	40.7095	41.173	39.2071	19.8491	15.6569	14.6025	28.533	11.953	1.0187	1.05748	0.893007	-0.726508	-1.07724	-1.16545
ENSMUSG00000002679	301.968	219.809	0.44654	0.0060784	0.019268	Med6	chr12	-	81573557	81595008	1059	protein_coding	mediator_complex_subunit_6	315	292	309	221	205	235	9.03873	8.24968	8.74484	6.73814	6.13795	6.69718	7.60109	1.1179	1.28603	0.580191	1.02313	-0.771939	-1.30883	-0.808576
ENSMUSG00000002688	325.894	484.134	-0.55388	0.0011626	0.0045852	Prkd1	chr12	-	50341231	50649223	3778	protein_coding	protein_kinase_D1	302	370	318	513	497	437	2.42906	2.93015	2.52264	4.38429	4.17119	3.49092	3.32137	0.760261	-1.1737	-0.514589	-1.05061	1.39809	1.11779	0.22301
ENSMUSG00000002699	123.554	44.0476	1.2645	0.00053411	0.0023019	Lcp2	chr11	+	34046920	34092295	3647	protein_coding	lymphocyte_cytosolic_protein_2	179	81	113	20	48	67	1.49146	0.664507	0.928607	0.177067	0.417322	0.554446	0.705567	0.419183	1.87481	-0.0979534	0.532082	-1.26079	-0.687636	-0.360514
ENSMUSG00000002718	2735.24	1828.87	0.57373	5.08e-07	4.2e-06	Cse1l	chr2	+	166906040	166946389	3641	protein_coding	chromosome_segregation_1-like_(S._cerevisiae)	2541	2748	3019	1853	1764	1874	21.2069	22.5812	24.8503	16.4323	15.3618	15.5335	19.3277	3.72207	0.504885	0.874109	1.48376	-0.777891	-1.06549	-1.01937
ENSMUSG00000002728	604.428	418.876	0.5188	0.00015168	0.00075896	Naa20	chr2	+	145902099	145916425	1883	protein_coding	N(alpha)-acetyltransferase_20_NatB_catalytic_subunit	589	625	621	365	411	489	9.50513	9.9307	9.88395	6.25873	6.92081	7.83752	8.38948	1.46374	0.762192	1.05294	1.021	-1.45568	-1.00336	-0.377083
ENSMUSG00000002732	109.014	251.418	-1.1479	1.33e-07	1.23e-06	Fkbp7	chr2	-	76663044	76673116	860	protein_coding	FK506_binding_protein_7	105	113	113	300	222	229	3.71008	3.93125	3.93794	11.2633	8.18502	8.03632	6.51066	2.85291	-0.981656	-0.904135	-0.901787	1.6659	0.586899	0.534776
ENSMUSG00000002741	3971.58	2696.38	0.55246	4.64e-07	3.88e-06	Ykt6	chr11	+	5955693	5967780	2541	protein_coding	YKT6_homolog_(S._Cerevisiae)	3918	4187	3951	2819	2511	2764	46.8547	49.3002	46.6006	35.8207	31.3334	32.8287	40.4564	7.30071	0.87639	1.21136	0.841596	-0.634962	-1.2496	-1.04479
ENSMUSG00000002763	2901.11	3604.3	-0.30874	0.0091586	0.027432	Pex6	chr17	+	46711463	46725541	3383	protein_coding	peroxisomal_biogenesis_factor_6	2871	2978	2957	3603	3773	3418	25.7884	26.3374	26.1962	34.3879	35.3631	30.4923	29.7609	3.94835	-1.00612	-0.867067	-0.902823	1.17189	1.41887	0.185247
ENSMUSG00000002767	1248.83	899.509	0.4664	0.00031264	0.0014422	Mrpl2	chr17	+	46646229	46650139	1031	protein_coding	mitochondrial_ribosomal_protein_L2	1168	1289	1336	944	878	873	34.4253	37.4063	38.8362	29.5636	27.0023	25.555	32.1315	5.06937	0.452483	1.04053	1.32261	-0.506546	-1.01179	-1.29729
ENSMUSG00000002769	223.491	615.783	-1.3418	2.15e-06	1.57e-05	Gnmt	chr17	-	46725664	46729168	1035	protein_coding	glycine_N-methyltransferase	315	146	214	743	667	414	9.24833	4.22049	6.19673	23.1789	20.4339	12.072	12.5584	7.0238	-0.471264	-1.18709	-0.905729	1.51207	1.12126	-0.0692443
ENSMUSG00000002771	92.7045	145.995	-0.60992	0.018319	0.049143	Grin2d	chr7	-	45831883	45870928	5431	protein_coding	glutamate_receptor_ionotropic_NMDA2D_(epsilon_4)	76	124	82	167	121	150	0.425233	0.683112	0.452505	0.992843	0.706433	0.83355	0.682279	0.199493	-1.2885	0.00417594	-1.15179	1.55676	0.121075	0.758275
ENSMUSG00000002797	360.069	197.827	0.83421	1.81e-05	0.00011063	Ggct	chr6	-	54982580	54992950	3960	protein_coding	gamma-glutamyl_cyclotransferase	328	405	361	224	197	169	2.51693	3.05992	2.73213	1.8264	1.57738	1.28799	2.16679	0.64232	0.545118	1.39047	0.88015	-0.529938	-0.917629	-1.36817
ENSMUSG00000002799	1021.89	1482.49	-0.52961	4.68e-06	3.22e-05	Jag2	chr12	-	112908590	112929495	4054	protein_coding	jagged_2	949	1073	1082	1456	1485	1510	7.11337	7.91893	7.99895	11.5964	11.6147	11.2412	9.58059	1.92823	-1.27952	-0.861753	-0.820252	1.04539	1.05491	0.861221
ENSMUSG00000002803	331.883	577.591	-0.78114	2.35e-07	2.07e-06	Btbd6	chr12	+	112976482	112978930	2057	protein_coding	BTB_(POZ)_domain_containing_6	311	346	351	622	532	578	4.5943	5.0326	5.11402	9.76337	8.20055	8.48035	6.8642	2.0155	-1.12622	-0.908759	-0.868362	1.43844	0.663038	0.801865
ENSMUSG00000002814	810.15	571.818	0.49534	0.0001081	0.00055561	Top3a	chr11	-	60740058	60777365	3741	protein_coding	topoisomerase_(DNA)_III_alpha	748	854	859	571	560	586	6.07585	6.83	6.88169	4.92824	4.74642	4.72749	5.69828	0.936771	0.403053	1.2081	1.26328	-0.822012	-1.01611	-1.03632
ENSMUSG00000002820	1291.84	979.597	0.39042	0.012015	0.034407	Atg4d	chr9	+	21265299	21274368	2541	protein_coding	autophagy_related_4D_cysteine_peptidase	1350	1394	1175	1063	992	871	16.1444	16.4138	13.8587	13.5074	12.3786	10.3451	13.7747	2.09643	1.13037	1.25886	0.040086	-0.127479	-0.665915	-1.63592
ENSMUSG00000002846	812.748	494.912	0.69917	1.09e-05	6.97e-05	Timmdc1	chr16	-	38498347	38522663	1573	protein_coding	translocase_of_inner_mitochondrial_membrane_domain_containing_1	831	791	844	563	464	452	16.0533	15.0452	16.0806	11.5564	9.35308	8.67222	12.7935	3.07825	1.059	0.731494	1.06786	-0.401871	-1.11765	-1.33883
ENSMUSG00000002881	3807.11	2679.73	0.5016	1.03e-06	8.05e-06	Nab1	chr1	-	52457294	52500679	3874	protein_coding	Ngfi-A_binding_protein_1	3591	3888	4083	2486	2733	2841	28.1675	30.0273	31.5871	20.7198	22.3689	22.1326	25.8339	4.24244	0.550075	0.988459	1.3561	-1.20546	-0.816731	-0.872446
ENSMUSG00000002897	1382.24	1064.41	0.37031	0.0048942	0.015943	Il17ra	chr6	+	120463197	120483727	3970	protein_coding	interleukin_17_receptor_A	1524	1276	1390	948	1033	1232	11.6651	9.61636	10.4933	7.71013	8.25041	9.36571	9.51683	1.32094	1.6263	0.0753408	0.739252	-1.36775	-0.958735	-0.11441
ENSMUSG00000002900	1432.99	2760.15	-0.89805	7.07e-05	0.00037741	Lamb1	chr12	+	31265234	31329644	5784	protein_coding	laminin_B1	1321	1479	1553	2380	1740	4331	6.94013	7.65051	8.04697	13.2859	9.53864	22.5985	11.3435	5.44061	-0.809344	-0.678775	-0.605903	0.357035	-0.33173	2.06872
ENSMUSG00000002948	2402.19	1944.05	0.30251	0.0018803	0.0069667	Map2k7	chr8	+	4238740	4251423	3525	protein_coding	mitogen-activated_protein_kinase_kinase_7	2364	2445	2483	1817	1917	2119	20.3789	20.7525	21.1109	16.6433	17.2436	18.1423	19.0453	1.76969	0.753617	0.964702	1.16724	-1.35727	-1.01805	-0.510238
ENSMUSG00000002949	911.609	639.461	0.50434	5.32e-05	0.00029264	Timm44	chr8	-	4259731	4275913	3041	protein_coding	translocase_of_inner_mitochondrial_membrane_44	935	943	888	653	610	657	9.34304	9.27781	8.75157	6.93331	6.36032	6.52033	7.8644	1.28497	1.15072	1.09996	0.690424	-0.724598	-1.17051	-1.04599
ENSMUSG00000002963	1672.44	958.536	0.79012	2.16e-09	2.68e-08	Pnkp	chr7	+	44857139	44862925	2135	protein_coding	polynucleotide_kinase_3'-_phosphatase	1723	1633	1718	1044	889	939	24.5234	22.8844	24.1165	15.7887	13.2029	13.2736	18.9649	4.97457	1.11738	0.787896	1.03559	-0.638489	-1.15829	-1.14408
ENSMUSG00000002968	2172.31	1759.05	0.30151	0.0032714	0.011311	Med25	chr7	-	44879391	44892397	2297	protein_coding	mediator_complex_subunit_25	2115	2229	2251	1761	1656	1872	27.9797	29.0335	29.37	24.7538	22.8594	24.596	26.4321	2.47472	0.625359	1.0512	1.18718	-0.67816	-1.44367	-0.741913
ENSMUSG00000002981	7788.98	5991.52	0.37349	0.0017456	0.0065213	Clptm1	chr7	-	19631581	19665030	4130	protein_coding	cleft_lip_and_palate_associated_transmembrane_protein_1	7863	8232	7543	6201	6056	5682	57.8537	59.6356	54.7373	48.4792	46.4945	41.5214	51.4536	6.46502	0.989958	1.26558	0.50792	-0.460078	-0.767073	-1.53631
ENSMUSG00000002983	1291.45	526.905	1.2619	2.01e-15	5.38e-14	Relb	chr7	-	19606217	19629438	3273	protein_coding	avian_reticuloendotheliosis_viral_(v-rel)_oncogene_related_B	1023	1452	1454	469	542	576	9.49779	13.2731	13.314	4.62669	5.25072	5.31125	8.54558	3.71187	0.256531	1.27361	1.28463	-1.05577	-0.887655	-0.871347
ENSMUSG00000002984	1235.58	659.039	0.88243	1.91e-07	1.71e-06	Tomm40	chr7	-	19701313	19715438	2766	protein_coding	translocase_of_outer_mitochondrial_membrane_40_homolog_(yeast)	1209	1297	1245	783	617	565	13.2821	14.0294	13.4898	9.14015	7.07292	6.16477	10.5299	3.20205	0.859529	1.0929	0.924401	-0.434006	-1.0796	-1.36322
ENSMUSG00000002985	7001.38	17440.1	-1.2595	2.06e-09	2.58e-08	Apoe	chr7	-	19696109	19699166	1386	protein_coding	apolipoprotein_E	9394	5769	6002	16434	13156	23366	205.959	124.534	129.784	382.846	300.972	508.793	275.481	138.719	-0.501176	-1.08815	-1.0503	0.773971	0.183758	1.68191
ENSMUSG00000002997	691.435	893.494	-0.36344	0.0099253	0.029417	Prkar2b	chr12	-	31958476	32061296	3378	protein_coding	protein_kinase_cAMP_dependent_regulatory_type_II_beta	703	653	742	775	832	1097	6.32395	5.78367	6.58315	7.40774	7.80961	9.80093	7.28484	1.3096	-0.733725	-1.14628	-0.535806	0.0938437	0.400704	1.92126
ENSMUSG00000003031	1999.76	2894.98	-0.52711	2.73e-06	1.96e-05	Cdkn1b	chr6	+	134920401	134925513	4552	protein_coding	cyclin-dependent_kinase_inhibitor_1B	1977	1997	2096	2923	2916	2840	13.1977	13.1258	13.8	20.7334	20.3119	18.8294	16.6664	3.34895	-1.03575	-1.05721	-0.855903	1.21442	1.08856	0.645885
ENSMUSG00000003033	1329.5	1011.34	0.38854	0.0023372	0.0084212	Ap1m1	chr8	+	72240018	72257385	2084	protein_coding	adaptor-related_protein_complex_AP-1_mu_subunit_1	1335	1400	1300	1067	877	1098	19.466	20.0993	18.6954	16.5314	13.3434	15.901	17.3394	2.33337	0.91137	1.18278	0.581128	-0.346279	-1.71255	-0.616451
ENSMUSG00000003037	2681.1	2138.14	0.32305	0.0026947	0.0095331	Rab8a	chr8	+	72161200	72183904	4550	protein_coding	RAB8A_member_RAS_oncogene_family	2771	2670	2693	2150	2104	2163	18.5062	17.557	17.7384	15.2571	14.6622	14.3471	16.3447	1.63749	1.32005	0.740353	0.851134	-0.664199	-1.02746	-1.21987
ENSMUSG00000003070	57.1311	162.703	-1.4169	1.25e-08	1.39e-07	Efna2	chr10	+	80179482	80190010	2131	protein_coding	ephrin_A2	69	61	43	148	164	178	0.983917	0.85644	0.604748	2.24245	2.4402	2.52091	1.60811	0.805121	-0.775278	-0.933612	-1.24623	0.787876	1.0335	1.13374
ENSMUSG00000003099	2453.57	2013.34	0.28232	0.0070951	0.021986	Ppp5c	chr7	-	17004640	17027924	2072	protein_coding	protein_phosphatase_5_catalytic_subunit	2586	2436	2420	1915	2003	2137	37.9255	35.1753	35.0038	29.8416	30.6518	31.1268	33.2875	2.93001	1.58294	0.6443	0.585764	-1.17605	-0.899534	-0.73742
ENSMUSG00000003119	2047.44	1597.73	0.3503	0.015169	0.041703	Cdk12	chr11	+	98203059	98278504	5912	protein_coding	cyclin-dependent_kinase_12	1950	1962	2305	1301	1539	2001	10.0229	9.92921	11.6849	7.10537	8.2541	10.2149	9.53523	1.47319	0.331028	0.267437	1.45922	-1.64939	-0.869632	0.461343
ENSMUSG00000003131	5234.88	3348.59	0.63861	1.09e-10	1.66e-09	Pafah1b2	chr9	-	45965311	45984871	4241	protein_coding	platelet-activating_factor_acetylhydrolase_isoform_1b_subunit_2	4989	5213	5694	3165	3257	3660	35.7469	36.7764	40.2382	24.0962	24.3509	26.0455	31.209	6.54983	0.692819	0.850008	1.37854	-1.08595	-1.04707	-0.788341
ENSMUSG00000003134	1088.39	1529.93	-0.48059	0.0015587	0.0059091	Tbc1d8	chr1	-	39371499	39478747	4436	protein_coding	TBC1_domain_family_member_8	1091	1034	1178	1178	1663	1782	7.47354	6.97396	7.95872	8.57428	11.8868	12.1237	9.16518	2.06673	-0.81851	-1.06023	-0.583751	-0.285911	1.31689	1.43152
ENSMUSG00000003135	1142.27	825.732	0.46156	0.00024256	0.0011501	Cnot11	chr1	+	39534992	39546881	3474	protein_coding	CCR4-NOT_transcription_complex_subunit_11	1112	1230	1126	789	872	816	9.72675	10.5932	9.714	7.33316	7.95888	7.08893	8.73581	1.33366	0.743025	1.39267	0.73346	-1.05174	-0.582557	-1.23486
ENSMUSG00000003178	159.501	299.862	-0.83336	0.0039118	0.013158	Mical3	chr6	-	121007241	121081609	2893	protein_coding	microtubule_associated_monooxygenase_calponin_and_LIM_domain_containing_3	131	142	212	272	174	472	1.37599	1.46856	2.19623	3.03574	1.90707	4.92395	2.48459	1.22013	-0.908591	-0.832728	-0.236339	0.451714	-0.473328	1.99927
ENSMUSG00000003184	1066.15	831.729	0.3535	0.0037011	0.012567	Irf3	chr7	+	44997648	45002848	2031	protein_coding	interferon_regulatory_factor_3	1116	1047	1071	828	830	838	16.6973	15.4236	15.8041	13.1633	12.9579	12.4524	14.4164	1.61749	1.41015	0.622697	0.857892	-0.774757	-0.90175	-1.21423
ENSMUSG00000003200	1205.54	965.145	0.31569	0.010407	0.030563	Sh3gl1	chr17	-	56016753	56036637	2072	protein_coding	SH3-domain_GRB2-like_1	1229	1214	1215	904	861	1151	18.0242	17.5299	17.5742	14.0871	13.1759	16.7651	16.1927	1.86697	0.980971	0.716226	0.739967	-1.12782	-1.61592	0.306576
ENSMUSG00000003226	13536	6961.14	0.94358	6.47e-13	1.3e-11	Ranbp2	chr10	+	58446852	58494155	9477	protein_coding	RAN_binding_protein_2	12026	13352	15754	5922	7240	7833	38.5606	42.1527	49.8207	20.1763	24.2233	24.9447	33.313	10.8275	0.484649	0.816414	1.5246	-1.21328	-0.839507	-0.772883
ENSMUSG00000003227	29.0513	88.3152	-1.4209	1.62e-05	9.97e-05	Edar	chr10	-	58600789	58675654	3637	protein_coding	ectodysplasin-A_receptor	34	28	26	62	76	132	0.284072	0.230338	0.214249	0.550417	0.662576	1.09535	0.506166	0.31203	-0.711772	-0.883981	-0.935541	0.141817	0.501265	1.88821
ENSMUSG00000003228	439.691	816.761	-0.87905	2.17e-11	3.58e-10	Grk5	chr19	+	60889749	61092553	3165	protein_coding	G_protein-coupled_receptor_kinase_5	424	447	464	761	748	957	4.07085	4.22556	4.39373	7.76345	7.49365	9.12554	6.1788	2.01529	-1.04598	-0.969211	-0.885761	0.786316	0.652439	1.4622
ENSMUSG00000003234	2566.61	1679.63	0.60277	1.87e-06	1.38e-05	Abcf3	chr16	+	20548577	20561379	3090	protein_coding	ATP-binding_cassette_sub-family_F_(GCN20)_member_3	2561	2644	2585	1714	1752	1560	25.1851	25.6008	25.0721	17.91	17.978	15.2365	21.1638	4.22299	0.952253	1.05068	0.9255	-0.770484	-0.754389	-1.40356
ENSMUSG00000003235	2625.15	1908.67	0.45026	0.0026622	0.0094449	Eif2b5	chr16	+	20498817	20509955	3186	protein_coding	eukaryotic_translation_initiation_factor_2B_subunit_5_epsilon	2668	2691	2607	2111	1938	1646	25.4468	25.2708	24.5236	21.3937	19.2874	15.5921	21.9191	3.59849	0.980336	0.931417	0.723794	-0.145992	-0.731327	-1.75823
ENSMUSG00000003269	2035.34	1495.18	0.43857	0.00044234	0.0019563	Cyth2	chr7	-	45806637	45814581	2527	protein_coding	cytohesin_2	1916	2337	1929	1505	1455	1529	23.04	27.6697	22.8779	19.2298	18.2567	18.2609	21.5558	3.37838	0.439322	1.80969	0.391333	-0.688508	-0.976537	-0.9753
ENSMUSG00000003271	190.758	322.935	-0.7029	0.0088913	0.026704	Sult2b1	chr7	-	45729983	45759612	1242	protein_coding	sulfotransferase_family_cytosolic_2B_member_1	220	208	150	428	309	219	5.38262	5.01063	3.61959	11.1267	7.88864	5.32161	6.39163	2.46361	-0.409564	-0.560561	-1.1252	1.922	0.607651	-0.434331
ENSMUSG00000003273	26.7251	63.2657	-1.1134	0.0004291	0.0019064	Car11	chr7	+	45699843	45704682	1585	protein_coding	carbonic_anhydrase_11	30	27	24	59	58	74	0.575155	0.509665	0.453807	1.20189	1.16028	1.40904	0.884974	0.381582	-0.811934	-0.983562	-1.12995	0.830545	0.721496	1.3734
ENSMUSG00000003308	5116.42	2640.4	0.94194	1.37e-15	3.73e-14	Keap1	chr9	-	21229730	21239332	4470	protein_coding	kelch-like_ECH-associated_protein_1	5060	5070	5400	2821	2499	2593	34.3982	33.9352	36.2056	20.377	17.7265	17.5071	26.6916	8.23589	0.935734	0.879518	1.15519	-0.766725	-1.08854	-1.11518
ENSMUSG00000003309	2175.69	1448.93	0.57725	1.08e-05	6.92e-05	Ap1m2	chr9	-	21295457	21312333	1738	protein_coding	adaptor_protein_complex_AP-1_mu_2_subunit	2216	2252	2134	1467	1531	1337	38.7448	38.7676	36.7988	27.2536	27.9313	23.2168	32.1188	6.19763	1.06911	1.07279	0.755131	-0.785009	-0.675666	-1.43636
ENSMUSG00000003345	4069.95	5143.76	-0.33281	0.006753	0.021064	Csnk1g2	chr10	+	80622780	80640771	2436	protein_coding	casein_kinase_1_gamma_2	4077	4078	4197	5218	5392	4783	50.8577	50.0865	51.6358	69.1625	70.184	59.2575	58.5307	8.43684	-0.909462	-1.00087	-0.817228	1.26017	1.38124	0.0861533
ENSMUSG00000003352	735.412	1036.38	-0.4855	0.00045716	0.0020117	Cacnb3	chr15	+	98632220	98644530	2819	protein_coding	calcium_channel_voltage-dependent_beta_3_subunit	648	770	817	1087	935	1092	6.9851	8.17233	8.68593	12.4503	10.5168	11.6909	9.75021	1.95415	-1.41499	-0.80745	-0.544625	1.38169	0.392266	0.993108
ENSMUSG00000003355	76.8503	202.068	-1.2724	1.31e-05	8.24e-05	Fkbp11	chr15	-	98724373	98728198	731	protein_coding	FK506_binding_protein_11	112	57	63	248	158	199	4.65579	2.33296	2.58293	10.9541	6.85339	8.21592	5.93252	3.08451	-0.413916	-1.16698	-1.08594	1.62801	0.298545	0.740279
ENSMUSG00000003360	4230.76	3336.01	0.33728	0.010739	0.031305	Ddx23	chr15	-	98645134	98662889	3411	protein_coding	DEAD_(Asp-Glu-Ala-Asp)_box_polypeptide_23	3921	4334	4596	3456	3465	3056	34.9308	38.0152	40.382	32.7142	32.2097	27.0391	34.2152	4.29638	0.166561	0.88448	1.43536	-0.349364	-0.466773	-1.67026
ENSMUSG00000003363	4935.72	2773.48	0.8192	5.6e-11	8.79e-10	Pld3	chr7	-	27532000	27553218	2297	protein_coding	phospholipase_D_family_member_3	5473	5086	4403	2741	2715	2876	72.4031	66.2469	57.4483	38.5294	37.4778	37.7875	51.6488	14.3907	1.4422	1.01441	0.403	-0.911664	-0.984734	-0.963215
ENSMUSG00000003378	681.22	918.982	-0.42462	0.0016471	0.0061992	Grik5	chr7	-	25009853	25072369	3836	protein_coding	glutamate_receptor_ionotropic_kainate_5_(gamma_2)	694	660	713	777	976	1017	5.49761	5.14773	5.57058	6.54013	8.06746	8.00134	6.47081	1.18355	-0.822273	-1.11789	-0.760619	0.0585692	1.34904	1.29318
ENSMUSG00000003382	3927.75	1681.4	1.2016	2.4e-18	8.34e-17	Etv3	chr3	+	87525407	87540156	7263	protein_coding	ets_variant_3	3394	4058	4487	1435	1632	2017	14.2	16.7165	18.5152	6.3794	7.12475	8.38128	11.8862	4.79428	0.482619	1.00752	1.3827	-1.14862	-0.993152	-0.731064
ENSMUSG00000003402	4900.87	3832.29	0.35032	0.0028459	0.0099936	Prkcsh	chr9	+	22003035	22014219	2013	protein_coding	protein_kinase_C_substrate_80K-H	4984	5216	4672	3935	3834	3714	75.2363	77.5254	69.5582	63.1168	60.3912	55.6825	66.9184	7.87366	1.05642	1.34715	0.335274	-0.48283	-0.828988	-1.42703
ENSMUSG00000003420	1086.67	2348.4	-1.0901	2e-14	4.8e-13	Fcgrt	chr7	-	45092993	45103822	1738	protein_coding	Fc_receptor_IgG_alpha_chain_transporter	1262	1054	976	2407	2274	2365	22.0649	18.1443	16.8302	44.7167	41.4864	41.0678	30.7184	11.8665	-0.729235	-1.05963	-1.17037	1.17965	0.907429	0.872152
ENSMUSG00000003435	7352.92	5014.62	0.54692	6.14e-08	6.07e-07	Supt5	chr7	-	28314898	28338719	3509	protein_coding	suppressor_of_Ty_5	6985	7596	7748	5098	4781	5181	60.4889	64.7667	66.1753	46.9094	43.2017	44.5606	54.3504	9.67395	0.63454	1.07674	1.22234	-0.76918	-1.15245	-1.01198
ENSMUSG00000003438	1472.5	980.179	0.57648	4.62e-05	0.00025844	Timm50	chr7	-	28305516	28312072	1515	protein_coding	translocase_of_inner_mitochondrial_membrane_50	1507	1538	1423	1046	994	890	30.2269	30.3734	28.1502	22.2927	20.8036	17.7296	24.9294	4.89705	1.08177	1.1117	0.657703	-0.538427	-0.842501	-1.47024
ENSMUSG00000003469	134.29	215.805	-0.65764	0.0012389	0.00485	Phyhip	chr14	+	70457476	70468832	2838	protein_coding	phytanoyl-CoA_hydroxylase_interacting_protein	122	141	145	194	185	275	1.30629	1.48647	1.53125	2.20716	2.06693	2.92443	1.92042	0.552061	-1.11243	-0.786049	-0.704947	0.519392	0.265379	1.81865
ENSMUSG00000003477	803.301	7390.17	-2.7271	8.13e-14	1.81e-12	Inmt	chr6	-	55170626	55175043	1077	protein_coding	indolethylamine_N-methyltransferase	1114	608	705	8968	4122	9242	31.4313	16.8903	19.6184	268.858	121.355	258.983	119.523	108.034	-0.815405	-0.950001	-0.92475	1.3823	0.0169609	1.29089
ENSMUSG00000003484	55.2495	17.3756	1.2381	0.0057563	0.018376	Cyp4f18	chr8	-	71988482	72009626	1702	protein_coding	cytochrome_P450_family_4_subfamily_f_polypeptide_18	103	29	34	8	21	24	1.83895	0.509787	0.598699	0.151766	0.391224	0.425571	0.652667	0.54794	2.16499	-0.260758	-0.0984912	-0.914153	-0.477138	-0.414454
ENSMUSG00000003526	539.986	735.997	-0.43955	0.00063837	0.0026943	Prodh	chr16	-	18060357	18090203	2385	protein_coding	proline_dehydrogenase	566	554	518	724	725	762	7.21142	6.94979	6.50925	9.80153	9.63863	9.64244	8.29218	1.41793	-0.762205	-0.946723	-1.25742	1.06448	0.949588	0.952278
ENSMUSG00000003541	1358.84	793.789	0.74932	5.3e-05	0.0002922	Ier3	chr17	+	35821684	35822923	1131	protein_coding	immediate_early_response_3	1322	1633	1171	828	584	989	35.5191	43.199	31.0301	23.638	16.3725	26.3909	29.3583	8.58752	0.717414	1.61173	0.194684	-0.666111	-1.51217	-0.345547
ENSMUSG00000003545	429.321	2315.46	-2.3141	1.14e-25	6.71e-24	Fosb	chr7	-	19302721	19310045	3751	protein_coding	FBJ_osteosarcoma_oncogene_B	480	324	497	1811	1840	3420	3.88855	2.58433	3.97099	15.5889	15.5538	27.5169	11.5172	8.97961	-0.849557	-0.994799	-0.840376	0.453432	0.449524	1.78178
ENSMUSG00000003549	417.279	284.037	0.54339	0.00035338	0.0016099	Ercc1	chr7	+	19344778	19356524	1375	protein_coding	excision_repair_cross-complementing_rodent_repair_deficiency_complementation_group_1	431	430	405	291	277	284	9.52506	9.35656	8.82758	6.83336	6.38767	6.23356	7.86063	1.40329	1.18609	1.06601	0.68906	-0.732046	-1.04965	-1.15947
ENSMUSG00000003559	1276.55	630.927	0.99587	2.5e-11	4.1e-10	As3mt	chr19	+	46707443	46741095	1751	protein_coding	arsenic_(+3_oxidation_state)_methyltransferase	1263	1368	1244	693	625	567	21.9185	23.3749	21.2924	12.7788	11.3177	9.77276	16.7425	5.55573	0.931642	1.1938	0.818946	-0.713441	-0.976429	-1.25451
ENSMUSG00000003644	2990.14	1866.45	0.67327	3.45e-11	5.57e-10	Rps6ka1	chr4	-	133847290	133887797	3135	protein_coding	ribosomal_protein_S6_kinase_polypeptide_1	3105	2941	3025	1772	1854	1988	30.0966	28.0678	28.9186	18.2503	18.7516	19.1381	23.8705	5.19695	1.19803	0.807642	0.971361	-1.08144	-0.984984	-0.910605
ENSMUSG00000003665	114.356	250.586	-1.0693	5.99e-06	4.03e-05	Has1	chr17	-	17843328	17855188	2090	protein_coding	hyaluronan_synthase1	88	131	129	232	193	336	1.27947	1.87532	1.84983	3.58414	2.92804	4.85192	2.72812	1.21659	-1.19075	-0.700978	-0.721926	0.703627	0.164326	1.7457
ENSMUSG00000003731	3995.19	2855.33	0.47976	2.78e-06	2e-05	Kpna6	chr4	-	129643980	129672767	5710	protein_coding	karyopherin_(importin)_alpha_6	3907	3877	4344	2648	2828	3122	20.7922	20.3147	22.8004	14.9736	15.7039	16.5013	18.5143	2.9237	0.779095	0.615771	1.46598	-1.21106	-0.961248	-0.68854
ENSMUSG00000003746	4273.75	7757.34	-0.84166	1.71e-08	1.88e-07	Man1a	chr10	-	53904788	54075796	5134	protein_coding	mannosidase_1_alpha	3792	3866	5328	6851	7434	9150	22.4443	22.5297	31.1027	43.0866	45.9126	53.788	36.4773	11.9214	-1.17713	-1.16996	-0.45084	0.554402	0.791461	1.45207
ENSMUSG00000003752	788.738	527.262	0.57194	1.39e-05	8.66e-05	Itpkc	chr7	-	27207172	27228628	3247	protein_coding	inositol_145-trisphosphate_3-kinase_C	752	772	871	525	520	538	7.03766	7.11353	8.03943	5.2206	5.07793	5.00058	6.24829	1.19461	0.660778	0.724287	1.49935	-0.860266	-0.979699	-1.04445
ENSMUSG00000003808	953.588	506.663	0.8976	1.69e-12	3.22e-11	Farsa	chr8	+	84856989	84869257	3341	protein_coding	phenylalanyl-tRNA_synthetase_alpha_subunit	989	985	919	464	480	585	8.99524	8.82084	8.24382	4.4842	4.55544	5.28445	6.73067	1.98564	1.14048	1.05265	0.76205	-1.13136	-1.09548	-0.728339
ENSMUSG00000003810	3738.94	2260.46	0.71207	5.39e-07	4.44e-06	Mast2	chr4	-	116306762	116464183	5723	protein_coding	microtubule_associated_serine/threonine_kinase_2	3159	3661	4547	2176	2280	2335	16.7733	19.1393	23.8117	12.2766	12.6321	12.3136	16.1578	4.28413	0.143679	0.695949	1.78658	-0.905937	-0.822954	-0.897315
ENSMUSG00000003813	3182.03	1552.96	1.0198	1.7e-16	5.06e-15	Rad23a	chr8	-	84834019	84840665	2074	protein_coding	RAD23a_homolog_(S._cerevisiae)	3465	3256	2927	1583	1414	1674	50.7677	46.9706	42.2964	24.6443	21.6175	24.3594	35.1093	11.8648	1.31974	0.999706	0.605751	-0.882029	-1.13713	-0.906036
ENSMUSG00000003814	25925.4	19283.5	0.42291	2.67e-05	0.00015735	Calr	chr8	-	84841850	84846934	2184	protein_coding	calreticulin	26050	27250	25382	19783	18185	19943	362.45	373.305	348.307	292.471	264.014	275.587	319.356	43.4111	0.992702	1.24276	0.666919	-0.619298	-1.27484	-1.00825
ENSMUSG00000003848	553.422	398.67	0.46462	0.00053124	0.0022923	Nob1	chr8	-	107412486	107425051	2137	protein_coding	NIN1/RPN12_binding_protein_1_homolog_(S._cerevisiae)	542	550	588	372	379	451	7.70704	7.70032	8.24636	5.62059	5.62342	6.36931	6.87784	1.05275	0.787652	0.781261	1.29994	-1.19425	-1.19156	-0.483047
ENSMUSG00000003849	737.26	426.093	0.7303	0.0072297	0.022352	Nqo1	chr8	-	107388225	107403206	1553	protein_coding	NAD(P)H_dehydrogenase_quinone_1	782	716	738	289	272	754	15.3013	13.7941	14.2421	6.00856	5.55345	14.6528	11.592	4.13599	0.896825	0.532403	0.640734	-1.34998	-1.46001	0.740027
ENSMUSG00000003865	1840.74	2411.76	-0.38428	0.001411	0.0054342	Gys1	chr7	+	45434844	45456619	3678	protein_coding	glycogen_synthase_1_muscle	1974	1803	1805	2438	2420	2373	16.309	14.6668	14.708	21.4026	20.8626	19.4718	17.9035	2.78954	-0.571577	-1.1603	-1.1455	1.25436	1.06081	0.562221
ENSMUSG00000003873	1676.62	571.233	1.5211	3.2e-25	1.82e-23	Bax	chr7	-	45461695	45466898	869	protein_coding	BCL2-associated_X_protein	1510	2020	1565	506	569	648	52.802	69.5476	53.9739	18.8007	20.7615	22.5048	39.7317	19.8217	0.65939	1.5042	0.718515	-1.05596	-0.957046	-0.869094
ENSMUSG00000003948	1611.43	2593.05	-0.67633	3.77e-08	3.89e-07	Mmd	chr11	+	90187684	90278589	2677	protein_coding	monocyte_to_macrophage_differentiation-associated	1478	1542	1875	2462	2554	2786	16.7772	17.234	20.9914	29.695	30.2509	31.4089	24.3929	6.22457	-1.22349	-1.1501	-0.546457	0.851801	0.941105	1.12715
ENSMUSG00000003949	973.766	1594.54	-0.68868	0.00014034	0.00070645	Hlf	chr11	-	90336536	90390895	5642	protein_coding	hepatic_leukemia_factor	806	962	1193	1847	1275	1664	4.34105	5.10143	6.33719	10.5701	7.16544	8.90104	7.06937	2.13977	-1.27505	-0.919695	-0.342176	1.63602	0.0448958	0.856012
ENSMUSG00000003992	382.056	642.403	-0.73692	6.75e-08	6.64e-07	Ssbp2	chr13	+	91460283	91703429	3957	protein_coding	single-stranded_DNA_binding_protein_2	398	385	376	587	607	745	3.0564	2.91102	2.84781	4.78978	4.86394	5.68212	4.02518	1.12544	-0.860802	-0.989978	-1.04614	0.679382	0.745274	1.47226
ENSMUSG00000004035	41.216	78.8438	-0.85485	0.0035142	0.012016	Gstm7	chr3	-	107926334	107931817	1377	protein_coding	glutathione_S-transferase_mu_7	44	43	38	60	80	99	0.970983	0.934297	0.827064	1.40689	1.84214	2.16981	1.35853	0.501167	-0.773289	-0.846491	-1.06046	0.0965	0.964958	1.61878
ENSMUSG00000004038	88.3523	20.367	1.8564	2.76e-08	2.92e-07	Gstm3	chr3	-	107963696	107969283	1311	protein_coding	glutathione_S-transferase_mu_3	64	100	105	15	19	28	1.48344	2.28217	2.40036	0.36943	0.459533	0.644578	1.27325	0.837329	0.251024	1.20492	1.34607	-1.07941	-0.971802	-0.750807
ENSMUSG00000004043	346.695	588.037	-0.74328	5.68e-06	3.84e-05	Stat5a	chr11	+	100859351	100885169	3958	protein_coding	signal_transducer_and_activator_of_transcription_5A	379	300	372	533	534	711	2.90975	2.26775	2.8168	4.34806	4.2779	5.42143	3.67362	1.09308	-0.698816	-1.28615	-0.783852	0.617007	0.552828	1.59898
ENSMUSG00000004044	9153.62	13435.3	-0.54068	0.00050575	0.0021937	Ptrf	chr11	-	100956733	100970887	3491	protein_coding	polymerase_I_and_transcript_release_factor	7769	9218	10841	15251	12031	12938	67.6252	79.0018	93.0698	141.056	109.274	111.85	100.313	23.9741	-1.36346	-0.888921	-0.302121	1.69947	0.373786	0.481248
ENSMUSG00000004056	6866.36	8457.9	-0.29804	0.0020528	0.0075168	Akt2	chr7	+	27591552	27640826	4544	protein_coding	thymoma_viral_proto-oncogene_2	6709	7041	7095	8583	7995	8833	44.8655	46.3603	46.7954	60.988	55.7886	58.6665	52.2441	6.44228	-1.14534	-0.913303	-0.84576	1.35728	0.550202	0.996921
ENSMUSG00000004069	1904.53	1492.51	0.34707	0.0037663	0.012747	Dnaja3	chr16	+	4639989	4707695	2648	protein_coding	DnaJ_(Hsp40)_homolog_subfamily_A_member_3	1844	1805	2133	1509	1427	1547	21.161	20.3943	24.1414	18.3999	17.0872	17.6316	19.8026	2.4178	0.561838	0.244751	1.79453	-0.580155	-1.12307	-0.897899
ENSMUSG00000004085	2774.87	1985.55	0.47508	0.00025196	0.0011883	Zak	chr2	+	72285637	72442610	6663	protein_coding	sterile_alpha_motif_and_leucine_zipper_containing_kinase_AZK	2572	2569	3287	1890	1882	2210	11.7299	11.5357	14.7849	9.15874	8.95602	10.0102	11.0293	1.98696	0.352621	0.254895	1.89016	-0.941393	-1.04342	-0.512869
ENSMUSG00000004098	174.529	272.074	-0.61277	0.0037376	0.012667	Col5a3	chr9	-	20770050	20815067	6119	protein_coding	collagen_type_V_alpha_3	137	190	204	257	223	344	0.680351	0.929017	0.99917	1.35611	1.15555	1.69667	1.13615	0.324646	-1.40398	-0.638018	-0.421928	0.677564	0.0597778	1.72658
ENSMUSG00000004099	3600.36	2439.77	0.55556	1.11e-07	1.05e-06	Dnmt1	chr9	-	20907206	20959888	5876	protein_coding	DNA_methyltransferase_(cytosine-5)_1	3369	3668	3898	2234	2465	2646	17.4226	18.6766	19.8815	12.2757	13.3015	13.5903	15.858	2.91812	0.53615	0.96589	1.3788	-1.22763	-0.876086	-0.777125
ENSMUSG00000004100	417.542	252.769	0.70469	2.55e-05	0.00015119	Ppan	chr9	+	20888175	20892178	1834	protein_coding	peter_pan_homolog_(Drosophila)	428	466	373	264	225	271	7.09149	7.60216	6.09535	4.64781	3.88999	4.45954	5.63106	1.3907	1.05014	1.41735	0.33386	-0.707019	-1.25194	-0.842395
ENSMUSG00000004105	374.993	895.381	-1.1934	1.01e-07	9.58e-07	Angptl2	chr2	+	33216069	33247717	3559	protein_coding	angiopoietin-like_2	352	425	362	988	545	1181	3.00544	3.57282	3.04839	8.9634	4.8555	10.0148	5.57672	2.84915	-0.902476	-0.703334	-0.887401	1.18866	-0.253137	1.55769
ENSMUSG00000004113	64.5555	147.212	-0.99792	0.0081643	0.024805	Cacna1b	chr2	-	24603887	24763152	9736	protein_coding	calcium_channel_voltage-dependent_N_type_alpha_1B_subunit	64	87	45	168	206	58	0.199753	0.267355	0.138523	0.55715	0.670891	0.179791	0.335577	0.203196	-0.66844	-0.335743	-0.969773	1.09044	1.6502	-0.766679
ENSMUSG00000004127	184.307	84.8756	1.064	2.56e-06	1.86e-05	Trmt10a	chr3	+	138143448	138159821	4258	protein_coding	tRNA_methyltransferase_10A	168	217	175	81	95	78	1.19894	1.52477	1.23175	0.614219	0.70743	0.552853	0.97166	0.36474	0.623123	1.51645	0.713078	-0.979987	-0.724432	-1.14823
ENSMUSG00000004187	50.0541	133.858	-1.3202	5.56e-07	4.57e-06	Kifc2	chr15	+	76660641	76668196	3143	protein_coding	kinesin_family_member_C2	48	57	47	100	136	170	0.464077	0.542601	0.44817	1.0273	1.37202	1.63239	0.914428	0.464771	-0.968973	-0.80002	-1.0032	0.242866	0.984552	1.54477
ENSMUSG00000004221	3839.29	2372.6	0.68332	1.01e-07	9.51e-07	Ikbkg	chrX	+	74393290	74453854	6994	protein_coding	inhibitor_of_kappaB_kinase_gamma	3435	3902	4329	2018	2380	2768	14.9243	16.6921	18.5503	9.31621	10.7899	11.9443	13.7029	3.28497	0.371828	0.909986	1.47565	-1.33537	-0.886758	-0.535334
ENSMUSG00000004267	207.429	39.1689	2.1918	5.66e-14	1.28e-12	Eno2	chr6	-	124760053	124769673	2795	protein_coding	enolase_2_gamma_neuronal	162	176	293	45	28	45	1.76127	1.884	3.14178	0.519846	0.317645	0.485905	1.35174	1.01377	0.40397	0.525033	1.76573	-0.820599	-1.02005	-0.854079
ENSMUSG00000004317	6022.01	1512.35	1.9533	2.42e-41	3.4e-39	Clcn5	chrX	-	7153810	7319358	8390	protein_coding	chloride_channel_5	4952	6079	7282	1421	1554	1570	17.9354	21.6781	26.0123	5.4686	5.87293	5.64752	13.7691	8.43616	0.493861	0.937503	1.45127	-0.983923	-0.935995	-0.962714
ENSMUSG00000004328	111.595	55.0951	0.92492	0.0017403	0.0065039	Hif3a	chr7	-	17031507	17062427	6402	protein_coding	hypoxia_inducible_factor_3_alpha_subunit	75	141	124	52	44	71	0.355991	0.658952	0.580491	0.26226	0.217923	0.334706	0.40172	0.162245	-0.281856	1.58546	1.10186	-0.85957	-1.13284	-0.413047
ENSMUSG00000004356	1898.14	1189.92	0.66232	7.5e-07	6.02e-06	Utp20	chr10	-	88746607	88826814	8831	protein_coding	UTP20_small_subunit_(SSU)_processome_component_homolog_(yeast)	1616	2154	2001	1201	1098	1280	5.56064	7.2977	6.79089	4.39114	3.94238	4.37442	5.39286	1.27512	0.131576	1.49385	1.09639	-0.78559	-1.13752	-0.798699
ENSMUSG00000004360	8.87446	59.7733	-2.2927	1.28e-09	1.64e-08	9330159F19Rik	chr10	+	29211643	29230779	5644	protein_coding	RIKEN_cDNA_9330159F19_gene	7	10	10	67	54	58	0.0376881	0.0530107	0.053101	0.383294	0.30337	0.310143	0.190101	0.144543	-1.05445	-0.948441	-0.947816	1.33658	0.783635	0.830492
ENSMUSG00000004364	4995.15	3959.58	0.33227	0.00053324	0.0022987	Cul3	chr1	-	80264923	80340480	4709	protein_coding	cullin_3	4833	5141	5192	3638	4024	4254	31.1875	32.664	33.0442	24.9447	27.0953	27.264	29.3666	3.07806	0.59158	1.07125	1.19478	-1.43661	-0.737892	-0.68311
ENSMUSG00000004393	2232.61	950.344	1.2109	6.99e-19	2.54e-17	Ddx56	chr11	-	6258919	6267772	1956	protein_coding	DEAD_(Asp-Glu-Ala-Asp)_box_polypeptide_56	2181	2362	2235	1051	901	891	33.8828	36.1295	34.2451	17.3491	14.6057	13.7477	24.9933	9.84406	0.903035	1.13125	0.939832	-0.776527	-1.05522	-1.14238
ENSMUSG00000004394	2546.9	3094.42	-0.27742	0.013861	0.038696	Tmed4	chr11	-	6270369	6274870	2003	protein_coding	transmembrane_emp24_protein_transport_domain_containing_4	2640	2690	2397	3050	3118	3119	40.0512	40.1811	35.8655	49.1657	49.3584	46.9953	43.6029	5.16026	-0.688265	-0.663103	-1.49942	1.07802	1.11535	0.657421
ENSMUSG00000004451	1635.27	1237.5	0.39491	0.0037633	0.012739	Ralb	chr1	-	119470305	119504794	2742	protein_coding	v-ral_simian_leukemia_viral_oncogene_homolog_B_(ras_related)	1516	1616	1835	1282	1043	1404	16.8006	17.6329	20.0566	15.0961	12.061	15.4533	16.1834	2.45607	0.25129	0.590173	1.577	-0.44271	-1.67847	-0.297285
ENSMUSG00000004473	159.49	264.522	-0.67634	0.012829	0.036283	Clec11a	chr7	-	44303770	44306959	1952	protein_coding	C-type_lectin_domain_family_11_member_a	131	155	199	204	186	421	2.03932	2.37576	3.05536	3.37438	3.02133	6.50913	3.39588	1.4623	-0.927692	-0.697615	-0.232864	-0.0147019	-0.256135	2.12901
ENSMUSG00000004500	752.006	533.743	0.48342	0.0025066	0.00896	Zfp324	chr7	+	12965838	12974236	4595	protein_coding	zinc_finger_protein_324	733	767	783	605	512	477	4.84743	4.99413	5.107	4.25122	3.53305	3.13295	4.31096	0.751069	0.71427	0.909598	1.05987	-0.0795446	-1.03574	-1.56845
ENSMUSG00000004508	2170.06	915.592	1.2154	5.73e-15	1.48e-13	Gab2	chr7	+	97081751	97308940	5997	protein_coding	growth_factor_receptor_bound_protein_2-associated_protein_2	1936	2167	2491	833	762	1181	9.80989	10.8112	12.4488	4.48492	4.0289	5.94342	7.9212	3.24779	0.581532	0.889846	1.39407	-1.05804	-1.19845	-0.608964
ENSMUSG00000004530	4312.85	3248.21	0.40363	0.00064284	0.0027119	Coro1c	chr5	-	113842436	113908758	5130	protein_coding	coronin_actin_binding_protein_1C	4421	4015	4649	3387	3014	3352	26.1876	23.4163	27.1601	21.3178	18.6291	19.72	22.7385	3.16027	1.09141	0.214485	1.39913	-0.449558	-1.30033	-0.955134
ENSMUSG00000004535	10847.5	6949.94	0.63658	6.12e-11	9.58e-10	Tax1bp1	chr6	+	52713729	52766780	3285	protein_coding	Tax1_(human_T_cell_leukemia_virus_type_I)_binding_protein_1	10219	11168	11557	6785	6901	7193	94.5292	101.716	105.438	66.6896	66.6104	66.0838	83.5113	17.3491	0.635072	1.04933	1.26388	-0.969601	-0.974166	-1.00452
ENSMUSG00000004558	2332.17	924.966	1.3032	3.8e-17	1.2e-15	Ndrg2	chr14	-	51905271	51913488	2157	protein_coding	N-myc_downstream_regulated_gene_2	2073	2391	2623	963	724	1106	29.204	33.165	36.445	14.4152	10.6428	15.4748	23.2244	10.0442	0.595325	0.989683	1.31624	-0.877054	-1.25264	-0.771557
ENSMUSG00000004567	973.857	724.586	0.41957	0.0013779	0.0053264	Mcoln1	chr8	+	3500457	3515232	2445	protein_coding	mucolipin_1	1078	930	944	710	706	762	13.3978	11.3803	11.5713	9.37612	9.1557	9.40582	10.7145	1.54441	1.73741	0.43111	0.554778	-0.8666	-1.00932	-0.847373
ENSMUSG00000004609	77.8662	17.5658	1.4854	0.0016759	0.0062969	Cd33	chr7	-	43527456	43533171	2571	protein_coding	CD33_antigen	144	44	46	3	15	37	1.70198	0.512037	0.536223	0.0376758	0.184993	0.43433	0.567872	0.537874	2.10849	-0.103808	-0.058842	-0.985727	-0.711839	-0.248278
ENSMUSG00000004631	833.827	1318.05	-0.65057	1.74e-07	1.57e-06	Sgce	chr6	-	4674350	4747204	2212	protein_coding	sarcoglycan_epsilon	770	912	851	1358	1204	1400	10.5779	12.3356	11.5301	19.8225	17.2587	19.1013	15.1043	3.73737	-1.21114	-0.740828	-0.956346	1.26243	0.576423	1.06946
ENSMUSG00000004642	498.538	668.622	-0.41472	0.0048756	0.015903	Slbp	chr5	-	33634952	33652574	1906	protein_coding	stem-loop_binding_protein	527	464	521	582	728	701	8.40196	7.28359	8.19227	9.85925	12.1108	11.0998	9.49128	1.69964	-0.640912	-1.29892	-0.764286	0.216494	1.54123	0.946388
ENSMUSG00000004655	15862.8	28595.4	-0.82676	9.32e-07	7.33e-06	Aqp1	chr6	+	55336432	55348555	2627	protein_coding	aquaporin_1	12476	15918	19864	31727	24744	29333	144.314	181.292	226.619	389.953	298.659	336.99	262.971	86.5538	-1.37091	-0.94368	-0.419996	1.46709	0.412318	0.855175
ENSMUSG00000004677	2854.81	2262.91	0.33156	0.0019385	0.0071506	Myo9b	chr8	+	71272714	71360712	7297	protein_coding	myosin_IXb	2657	2869	3145	2168	2151	2496	11.0647	11.7635	12.9171	9.59309	9.34677	10.3233	10.8348	1.24292	0.185013	0.747227	1.67538	-0.998992	-1.19717	-0.411459
ENSMUSG00000004748	541	253.93	1.042	1.63e-06	1.22e-05	Mtfp1	chr11	-	4091480	4095445	1411	protein_coding	mitochondrial_fission_process_1	599	556	485	304	262	188	12.9001	11.7896	10.3016	6.95649	5.88762	4.02116	8.64275	3.22936	1.31832	0.974441	0.513673	-0.522166	-0.853152	-1.43112
ENSMUSG00000004788	1595.85	1186.18	0.42292	0.00019115	0.00092944	Eif2b2	chr12	+	85219481	85226628	1605	protein_coding	eukaryotic_translation_initiation_factor_2B_subunit_2_beta	1559	1750	1536	1171	1141	1254	29.5164	32.6222	28.6818	23.5573	22.5412	23.5799	26.7498	3.73775	0.74019	1.57111	0.516875	-0.854123	-1.12598	-0.848064
ENSMUSG00000004789	5605.12	3833.47	0.53991	1.94e-05	0.00011785	Dlst	chr12	+	85110833	85134091	2767	protein_coding	dihydrolipoamide_S-succinyltransferase_(E2_component_of_2-oxo-glutarate_complex)	5633	5820	5558	4058	3868	3540	61.8619	62.9309	60.2003	47.3529	44.3244	38.6113	52.547	9.50405	0.980107	1.09258	0.805274	-0.546511	-0.865166	-1.46629
ENSMUSG00000004843	2992.03	2297.78	0.37609	0.0014689	0.0056128	Chmp2b	chr16	-	65539133	65562697	1838	protein_coding	charged_multivesicular_body_protein_2B	2965	3124	2993	2325	2366	2191	49.0199	50.8529	48.8035	40.8433	40.8164	35.9764	44.3854	5.45928	0.848918	1.18468	0.809278	-0.648814	-0.653748	-1.54032
ENSMUSG00000004846	3854.15	2368.38	0.69593	4.51e-12	8.13e-11	Plod3	chr5	+	136987019	136996648	3280	protein_coding	procollagen-lysine_2-oxoglutarate_5-dioxygenase_3	3845	4028	3825	2364	2308	2441	35.6218	36.7423	34.95	23.2711	22.3114	22.4602	29.2261	6.57282	0.973043	1.14352	0.870837	-0.906006	-1.05202	-1.02938
ENSMUSG00000004865	2678.71	1583.96	0.74971	6.26e-12	1.1e-10	Srpk1	chr17	-	28587648	28622521	4956	protein_coding	serine/arginine-rich_protein_specific_kinase_1	2531	2755	2849	1534	1618	1603	15.5186	16.6319	17.2286	9.99396	10.3517	9.76164	13.2477	3.25534	0.697593	1.03956	1.22288	-0.999519	-0.889619	-1.07089
ENSMUSG00000004891	290.861	177.775	0.68022	0.0012032	0.004722	Nes	chr3	+	87971078	87980451	6126	protein_coding	nestin	230	364	291	193	154	187	1.14089	1.77777	1.42366	1.01724	0.797093	0.921266	1.17965	0.331228	-0.117026	1.80574	0.736666	-0.490329	-1.15497	-0.780086
ENSMUSG00000004892	1000	1396.42	-0.47252	0.00090051	0.0036541	Bcan	chr3	-	87987531	88000356	3267	protein_coding	brevican	1173	944	912	1346	1365	1489	10.9104	8.64516	8.36633	13.3027	13.248	13.7552	11.3713	2.22145	-0.20746	-1.22718	-1.3527	0.869434	0.844794	1.07312
ENSMUSG00000004895	2620.3	1693.79	0.61758	1.52e-05	9.38e-05	Prcc	chr3	-	87858900	87885608	2102	protein_coding	papillary_renal_cell_carcinoma_(translocation-associated)	2615	2732	2606	1796	1776	1486	37.8035	38.8865	37.1562	27.5878	26.7902	21.3357	31.5933	6.67127	0.930886	1.09322	0.833857	-0.600408	-0.719971	-1.53758
ENSMUSG00000004897	12010.7	6916.58	0.78745	2.88e-13	6.01e-12	Hdgf	chr3	+	87906321	87916132	2245	protein_coding	hepatoma-derived_growth_factor	11684	13143	11639	6917	6921	6912	158.15	175.157	155.378	99.4821	97.7503	92.9197	129.806	33.7188	0.840585	1.34499	0.758379	-0.899321	-0.950683	-1.09394
ENSMUSG00000004902	18.4486	44.5462	-1.0494	0.0074959	0.023046	Slc25a18	chr6	+	120773768	120793982	1367	protein_coding	solute_carrier_family_25_(mitochondrial_carrier)_member_18	18	16	22	43	26	67	0.400126	0.350188	0.482329	1.01565	0.603074	1.4792	0.721761	0.402702	-0.798692	-0.922699	-0.594563	0.729791	-0.294728	1.88089
ENSMUSG00000004929	1363.09	877.708	0.62531	1.67e-06	1.25e-05	Thop1	chr10	+	81070035	81082559	2832	protein_coding	thimet_oligopeptidase_1	1337	1431	1370	946	833	850	14.346	15.1181	14.4983	10.7855	9.32647	9.05829	12.1888	2.53411	0.851279	1.15595	0.911371	-0.553743	-1.12951	-1.23534
ENSMUSG00000004931	2490.83	953.256	1.3586	4.96e-21	2.16e-19	Apba3	chr10	+	81268172	81273246	2106	protein_coding	amyloid_beta_(A4)_precursor_protein-binding_family_A_member_3	2487	2598	2475	955	1054	839	35.8848	36.9089	35.2214	14.6416	15.8689	12.0233	25.0915	10.9833	0.982704	1.07595	0.922301	-0.951436	-0.83969	-1.18983
ENSMUSG00000004934	944.628	664.269	0.49976	9.29e-05	0.00048388	Pias4	chr10	-	81153266	81167923	2571	protein_coding	protein_inhibitor_of_activated_STAT_4	860	1029	981	598	647	759	10.1646	11.9747	11.4355	7.51005	7.97935	8.90964	9.6623	1.67206	0.300393	1.38295	1.06051	-1.28719	-1.00651	-0.450143
ENSMUSG00000004936	3359.27	2254.99	0.56823	2.75e-07	2.39e-06	Map2k1	chr9	-	64185770	64253631	2436	protein_coding	mitogen-activated_protein_kinase_kinase_1	3242	3252	3705	2160	2076	2563	40.4416	39.9414	45.5827	28.6299	27.0219	31.7535	35.5619	6.81784	0.715738	0.64237	1.4698	-1.01673	-1.25259	-0.558586
ENSMUSG00000004947	1321.48	831.698	0.65892	2.27e-08	2.45e-07	Dtx2	chr5	+	135994800	136032872	5420	protein_coding	deltex_2_homolog_(Drosophila)	1255	1356	1402	735	836	937	7.03619	7.48533	7.75244	4.37856	4.89072	5.21748	6.12678	1.33706	0.680151	1.01607	1.21584	-1.30751	-0.924468	-0.680079
ENSMUSG00000004951	4724.01	1853.43	1.3325	2.95e-30	2.35e-28	Hspb1	chr5	+	135887919	135889563	930	protein_coding	heat_shock_protein_1	4589	5194	4560	1941	1719	1904	149.944	167.097	146.951	67.3886	58.6082	61.788	108.629	46.5312	0.887883	1.25653	0.82356	-0.886305	-1.075	-1.00667
ENSMUSG00000004961	785.68	1121	-0.50429	0.00013483	0.00068007	Syt5	chr7	-	4539768	4546567	1747	protein_coding	synaptotagmin_V	808	878	698	1054	1098	1223	14.0544	15.0367	11.9744	19.4801	19.9285	21.1278	16.9336	3.40411	-0.84582	-0.557254	-1.45685	0.748059	0.879783	1.23208
ENSMUSG00000004996	560.566	418.998	0.41128	0.0039928	0.013387	Mri1	chr8	-	84249906	84257326	2819	protein_coding	methylthioribose-1-phosphate_isomerase_homolog_(S._cerevisiae)	545	627	530	376	410	478	5.87482	6.65461	5.63469	4.30662	4.61163	5.11744	5.36664	0.790017	0.643255	1.63032	0.339306	-1.34177	-0.955686	-0.315425
ENSMUSG00000005043	975.927	1223.47	-0.32165	0.0057453	0.018348	Sgsh	chr11	-	119343425	119355536	4357	protein_coding	N-sulfoglucosamine_sulfohydrolase_(sulfamidase)	972	957	1033	1233	1191	1249	6.77909	6.57165	7.10562	9.13733	8.66742	8.65158	7.81878	1.02446	-1.01486	-1.21735	-0.696128	1.28706	0.828369	0.812906
ENSMUSG00000005054	1944.65	796.476	1.2634	5.51e-19	2.03e-17	Cstb	chr10	+	78425670	78427619	599	protein_coding	cystatin_B	1960	2168	1774	867	743	776	99.4311	108.289	88.7598	46.7343	39.3303	39.0981	70.2737	29.2134	0.998083	1.30128	0.632795	-0.805773	-1.05922	-1.06717
ENSMUSG00000005087	12504.4	4486.02	1.4419	3.15e-19	1.19e-17	Cd44	chr2	-	102811141	102901665	5614	protein_coding	CD44_antigen	10368	12961	14695	3518	4415	5667	56.1197	69.0743	78.4489	20.2333	24.9358	30.465	46.5462	22.4905	0.425672	1.00167	1.4185	-1.16996	-0.960867	-0.715022
ENSMUSG00000005089	44.7442	214.333	-2.1367	3.43e-20	1.38e-18	Slc1a2	chr2	+	102658659	102790784	11595	protein_coding	solute_carrier_family_1_(glial_high_affinity_glutamate_transporter)_member_2	39	48	49	198	234	211	0.102208	0.123857	0.126653	0.551364	0.639898	0.549202	0.348864	0.233341	-1.05706	-0.964284	-0.952303	0.867831	1.24725	0.858566
ENSMUSG00000005102	685.729	891.198	-0.3719	0.0063609	0.020008	Eif2ak4	chr2	+	118388618	118475234	5298	protein_coding	eukaryotic_translation_initiation_factor_2_alpha_kinase_4	718	654	708	755	895	1042	4.11818	3.69331	4.00508	4.60128	5.35644	5.93576	4.61834	0.791897	-0.631598	-1.16812	-0.774427	-0.0215451	0.932068	1.66362
ENSMUSG00000005103	8649.5	3865.26	1.1511	1.9e-30	1.55e-28	Wdr1	chr5	-	38526814	38561666	2948	protein_coding	WD_repeat_domain_1	8476	8685	9096	3906	3767	3929	87.3688	88.144	92.4725	42.7808	40.5167	40.223	65.251	24.1433	0.916108	0.948215	1.1275	-0.930701	-1.02448	-1.03664
ENSMUSG00000005125	2448.78	850.528	1.461	2.01e-12	3.78e-11	Ndrg1	chr15	-	66929321	66969640	4049	protein_coding	N-myc_downstream_regulated_gene_1	1626	3314	2522	886	745	928	12.203	24.4881	18.6675	7.06528	5.8341	6.91704	12.5292	6.91587	-0.0471663	1.7292	0.887575	-0.79005	-0.968073	-0.811485
ENSMUSG00000005142	3493.39	4393.53	-0.32654	0.0046387	0.015215	Man2b1	chr8	+	85083269	85098739	4325	protein_coding	mannosidase_2_alpha_B1	3825	3439	3327	4304	4406	4482	26.8744	23.7901	23.0545	32.1314	32.3016	31.2756	28.2379	3.86027	-0.353231	-1.15221	-1.34276	1.0086	1.05268	0.786911
ENSMUSG00000005150	563.133	341.487	0.7024	3.43e-05	0.00019731	Wdr83	chr8	-	85075035	85081306	2707	protein_coding	WD_repeat_domain_containing_83	627	588	492	350	353	319	7.03837	6.49889	5.44711	4.17468	4.13478	3.5565	5.14172	1.29064	1.46954	1.05155	0.236619	-0.749272	-0.780193	-1.22825
ENSMUSG00000005204	1996.38	1552.14	0.3591	0.0011739	0.0046244	Senp3	chr11	-	69673115	69682084	2313	protein_coding	SUMO/sentrin_specific_peptidase_3	1992	1957	2110	1585	1475	1601	26.1702	25.3143	27.3399	22.1257	20.22	20.8899	23.6767	2.72147	0.916242	0.601741	1.34604	-0.569892	-1.27013	-1.024
ENSMUSG00000005237	521.727	885.099	-0.72981	0.00053951	0.002324	Dnah2	chr11	-	69420809	69549110	13704	protein_coding	dynein_axonemal_heavy_chain_2	477	545	563	630	751	1325	1.0577	1.18987	1.23126	1.48435	1.73763	2.91802	1.60314	0.628186	-0.868273	-0.65788	-0.591988	-0.189098	0.214096	2.09314
ENSMUSG00000005262	2746.17	896.111	1.5975	3.93e-48	7.42e-46	Ufd1l	chr16	+	18811779	18835261	2078	protein_coding	ubiquitin_fusion_degradation_1_like	2719	2947	2670	893	869	930	39.7609	42.4312	38.5084	13.8755	13.2599	13.507	26.8905	13.3943	0.960894	1.16025	0.867379	-0.971681	-1.01764	-0.999197
ENSMUSG00000005268	77.4758	198.275	-1.2464	8.73e-06	5.7e-05	Prlr	chr15	+	10177238	10349180	9900	protein_coding	prolactin_receptor	52	78	106	137	218	246	0.15961	0.235727	0.320893	0.446816	0.698211	0.749929	0.435198	0.222549	-1.23832	-0.896298	-0.513616	0.0522064	1.18182	1.41421
ENSMUSG00000005299	3965.16	2778.61	0.50659	1.42e-05	8.85e-05	Letm1	chr5	-	33739673	33782817	5272	protein_coding	leucine_zipper-EF-hand_containing_transmembrane_protein_1	3942	3983	4110	2883	2777	2662	22.7214	22.604	23.3645	17.6568	16.7019	15.2389	19.7146	3.26735	0.92025	0.884332	1.11708	-0.629787	-0.922053	-1.36982
ENSMUSG00000005312	15593.8	7266.23	1.0836	1.51e-16	4.52e-15	Ubqln1	chr13	-	58176156	58215653	3686	protein_coding	ubiquilin_1	14983	15425	16939	7353	7782	6593	123.52	125.205	137.728	64.4099	66.9424	53.9819	95.2977	34.0497	0.828847	0.878328	1.24612	-0.907138	-0.832763	-1.2134
ENSMUSG00000005320	127.339	572.059	-2.012	4.1e-14	9.46e-13	Fgfr4	chr13	+	55152640	55168759	3324	protein_coding	fibroblast_growth_factor_receptor_4	141	124	121	605	310	827	1.28899	1.11612	1.09097	5.87676	2.9571	7.5087	3.30644	2.52202	-0.799933	-0.868479	-0.878451	1.01915	-0.138516	1.66623
ENSMUSG00000005360	1069.61	1764.32	-0.69897	0.00012594	0.00063873	Slc1a3	chr15	-	8634124	8710764	4435	protein_coding	solute_carrier_family_1_(glial_high_affinity_glutamate_transporter)_member_3	1118	836	1290	1564	1511	2275	7.66022	5.63979	8.71737	11.3864	10.8028	15.4813	9.94799	3.12854	-0.731258	-1.37706	-0.393351	0.459776	0.273231	1.76867
ENSMUSG00000005362	1075.12	810.198	0.40192	0.001359	0.0052569	Crbn	chr6	-	106778249	106800074	2784	protein_coding	cereblon	1020	1141	1104	701	851	889	11.1333	12.2622	11.8847	8.13004	9.69228	9.63724	10.4566	1.43909	0.470211	1.25463	0.992366	-1.6167	-0.531131	-0.569372
ENSMUSG00000005370	1887.23	1306.7	0.52317	1.15e-05	7.33e-05	Msh6	chr17	+	87975050	87990883	4254	protein_coding	mutS_homolog_6_(E._coli)	1730	1881	2122	1194	1322	1418	12.3578	13.2294	14.9499	9.06255	9.8537	10.06	11.5856	2.09402	0.368786	0.785035	1.60662	-1.20487	-0.827054	-0.728524
ENSMUSG00000005373	45.8055	110.325	-1.1807	5.6e-06	3.79e-05	Mlxipl	chr5	+	135106891	135138382	3638	protein_coding	MLX_interacting_protein-like	46	41	52	108	113	110	0.384227	0.337188	0.428381	0.958528	0.984875	0.912537	0.667623	0.286355	-0.989665	-1.15394	-0.835472	1.01589	1.1079	0.855282
ENSMUSG00000005374	1075.81	1329.89	-0.30149	0.010671	0.031142	Tbl2	chr5	+	135149657	135163873	5601	protein_coding	transducin_(beta)-like_2	1078	1077	1110	1298	1375	1316	5.84852	5.75308	5.93946	7.48261	7.784	7.09105	6.64979	0.829197	-0.966312	-1.08141	-0.856645	1.00437	1.36784	0.532161
ENSMUSG00000005397	978.928	1574.75	-0.65735	0.0014925	0.0056908	Nid1	chr13	+	13437602	13512275	6046	protein_coding	nidogen_1	897	1061	1016	1336	1110	2365	4.50835	5.25046	5.03634	7.1348	5.8213	11.8055	6.59279	2.47084	-0.843617	-0.543267	-0.629927	0.219365	-0.312235	2.10968
ENSMUSG00000005410	934.633	728.285	0.35396	0.0066817	0.020875	Mcm5	chr8	+	75109528	75128439	3422	protein_coding	minichromosome_maintenance_deficient_5_cell_division_cycle_46_(S._cerevisiae)	931	1049	857	675	722	796	8.26728	9.17162	7.50568	6.36894	6.68995	7.02026	7.50396	0.961646	0.793769	1.73417	0.00179739	-1.18028	-0.846475	-0.502984
ENSMUSG00000005413	3593.52	1628.95	1.1258	2.96e-21	1.31e-19	Hmox1	chr8	+	75093591	75100596	1606	protein_coding	heme_oxygenase_(decycling)_1	3785	3684	3431	1538	1452	1930	71.6165	68.6316	64.0272	30.9211	28.6673	36.2687	50.0221	18.3431	1.17725	1.01453	0.763511	-1.04132	-1.16419	-0.749785
ENSMUSG00000005417	9606.8	12197.1	-0.34005	0.0029915	0.010455	Mprip	chr11	+	59661305	59780860	8766	protein_coding	myosin_phosphatase_Rho_interacting_protein	8807	9815	10562	12619	11814	12146	30.5295	33.4996	36.1106	46.4801	42.7328	41.8169	38.5282	5.5803	-1.43339	-0.901147	-0.433253	1.42499	0.753459	0.58934
ENSMUSG00000005469	3312.54	4387.6	-0.39962	0.0010579	0.0042176	Prkaca	chr8	+	83972978	83996445	2293	protein_coding	protein_kinase_cAMP_dependent_catalytic_alpha	3497	3213	3337	4583	4348	4210	46.343	41.9234	43.6156	64.5341	60.1244	55.4113	51.992	8.5497	-0.660719	-1.17765	-0.979732	1.46697	0.951196	0.399934
ENSMUSG00000005481	863.929	383.127	1.1544	1.17e-18	4.17e-17	Ddx39	chr8	+	83715177	83726892	3836	protein_coding	DEAD_(Asp-Glu-Ala-Asp)_box_polypeptide_39	837	898	888	397	353	401	6.6304	7.00403	6.93783	3.34161	2.91784	3.1549	4.99777	1.86724	0.874355	1.07445	1.039	-0.886956	-1.1139	-0.986946
ENSMUSG00000005483	5016.46	1952.68	1.3142	3.37e-12	6.18e-11	Dnajb1	chr8	+	83608175	83611902	2263	protein_coding	DnaJ_(Hsp40)_homolog_subfamily_B_member_1	4757	5167	5310	1923	2423	1462	63.8766	68.3131	70.3233	27.4371	33.9496	19.4977	47.2329	20.7851	0.800751	1.0142	1.11091	-0.952404	-0.63908	-1.33438
ENSMUSG00000005501	1550	1131.69	0.44685	0.00028986	0.0013446	Usp40	chr1	-	87945119	88008551	5049	protein_coding	ubiquitin_specific_peptidase_40	1496	1532	1678	970	1127	1321	9.00366	9.07828	9.96038	6.20312	7.07757	7.89619	8.2032	1.28165	0.624553	0.682775	1.37103	-1.56055	-0.878266	-0.23954
ENSMUSG00000005534	3656.13	4605.81	-0.3273	0.016636	0.045195	Insr	chr8	-	3150922	3279617	9355	protein_coding	insulin_receptor	3534	3498	4068	3723	4575	5645	11.4793	11.1873	13.0325	12.8497	15.5065	18.2113	13.7111	2.45044	-0.910769	-1.02992	-0.27694	-0.351526	0.732675	1.83648
ENSMUSG00000005540	679.191	81.2598	2.7714	2.03e-20	8.39e-19	Fcer2a	chr8	-	3681737	3694174	2241	protein_coding	Fc_receptor_IgE_low_affinity_II_alpha_polypeptide	578	778	709	47	51	154	7.83753	10.387	9.48187	0.677173	0.721595	2.07395	5.19651	4.13279	0.63904	1.25592	1.03692	-1.09353	-1.08278	-0.755557
ENSMUSG00000005575	4256.31	1985.96	1.0818	2.1e-16	6.2e-15	Ube2m	chr7	-	13035120	13038275	1472	protein_coding	ubiquitin-conjugating_enzyme_E2M	4052	4766	4108	2117	1952	1875	83.6478	96.8716	83.6396	46.4362	42.0472	38.4427	65.1809	23.4077	0.788927	1.35386	0.788577	-0.800791	-0.988293	-1.14228
ENSMUSG00000005583	140.454	290.131	-0.98247	7.26e-05	0.00038652	Mef2c	chr13	+	83504034	83667079	6427	protein_coding	myocyte_enhancer_factor_2C	117	114	196	294	220	364	0.553185	0.530697	0.913981	1.47701	1.08538	1.70928	1.04492	0.438384	-1.1217	-1.173	-0.298688	0.985634	0.0922795	1.51547
ENSMUSG00000005609	2741.24	1867.75	0.54771	2.9e-07	2.51e-06	Ctr9	chr7	+	111028951	111056377	4300	protein_coding	Ctr9_Paf1/RNA_polymerase_II_complex_component_homolog_(S._cerevisiae)	2671	2748	2903	1763	1936	1911	18.8755	19.1205	20.2334	13.2382	14.2759	13.4126	16.526	2.9315	0.801468	0.885034	1.26467	-1.12155	-0.767567	-1.06205
ENSMUSG00000005610	37293	24618.6	0.59241	5.48e-08	5.49e-07	Eif4g2	chr7	-	111070568	111083030	5177	protein_coding	eukaryotic_translation_initiation_factor_4_gamma_2	34964	38049	40251	23877	25673	24289	205.228	219.895	233.017	148.917	157.24	141.596	184.316	36.254	0.576821	0.981393	1.34334	-0.976397	-0.746823	-1.17834
ENSMUSG00000005625	9800.4	2152.41	2.1525	8.79e-63	2.91e-60	Psmd4	chr3	-	95032694	95042614	2120	protein_coding	proteasome_(prosome_macropain)_26S_subunit_non-ATPase_4	9573	10718	9463	2347	2046	2050	137.216	151.261	133.777	35.7455	30.601	29.1836	86.2975	54.7524	0.92998	1.1865	0.867173	-0.923284	-1.01724	-1.04313
ENSMUSG00000005640	1.63838	14.1433	-1.444	0.0050931	0.016499	Insrr	chr3	+	87796951	87816101	5102	protein_coding	insulin_receptor-related_receptor	1	4	0	9	24	9	0.00595597	0.0234569	0	0.0569568	0.149154	0.0532381	0.048127	0.0500231	-0.843032	-0.493176	-0.962096	0.176514	2.01962	0.102174
ENSMUSG00000005656	2242.81	1386.52	0.68697	3.27e-11	5.32e-10	Snx6	chr12	-	54746349	54795703	1928	protein_coding	sorting_nexin_6	2159	2362	2289	1329	1392	1446	34.0282	36.6542	35.5818	22.2567	22.8927	22.6351	29.0081	6.46105	0.776972	1.1834	1.01744	-1.04493	-0.946499	-0.98638
ENSMUSG00000005667	1420.66	77.4903	4.0231	5.4e-89	4.12e-86	Mthfd2	chr6	-	83305691	83317606	2085	protein_coding	methylenetetrahydrofolate_dehydrogenase_(NAD+_dependent)_methenyltetrahydrofolate_cyclohydrolase	1256	1725	1337	54	75	107	18.3053	24.7533	19.2183	0.836241	1.14057	1.54881	10.9671	9.99908	0.733887	1.37875	0.825196	-1.01318	-0.982742	-0.941914
ENSMUSG00000005674	416.275	244.414	0.74441	4.8e-05	0.00026739	Tomm40l	chr1	-	171217802	171222514	2921	protein_coding	translocase_of_outer_mitochondrial_membrane_40_homolog-like_(yeast)	427	408	428	289	211	231	4.44211	4.17906	4.39139	3.19455	2.29043	2.38672	3.48071	0.907083	1.05988	0.769889	1.00396	-0.315469	-1.31221	-1.20606
ENSMUSG00000005682	604.462	798.472	-0.39468	0.0043977	0.014536	Pan2	chr10	+	128303335	128321358	4450	protein_coding	PAN2_polyA_specific_ribonuclease_subunit_homolog_(S._cerevisiae)	589	584	662	681	787	945	4.02206	3.92648	4.45849	4.94118	5.60764	6.40903	4.89415	0.88439	-0.98609	-1.09416	-0.49261	0.053185	0.806766	1.71291
ENSMUSG00000005683	8574.94	5861.65	0.54191	2.97e-06	2.12e-05	Cs	chr10	+	128337832	128362479	2828	protein_coding	citrate_synthase	8469	8839	8721	6163	5794	5595	91.0009	93.5134	92.4222	70.365	64.9628	59.7092	78.6622	14.0112	0.880631	1.05995	0.982071	-0.59219	-0.977754	-1.35271
ENSMUSG00000005718	239.943	115.229	0.98519	0.00015368	0.00076678	Tfap4	chr16	-	4544661	4559720	2113	protein_coding	transcription_factor_AP4	212	174	343	113	98	137	3.0488	2.46377	4.86501	1.72672	1.47059	1.95678	2.58861	1.14028	0.403577	-0.109485	1.99636	-0.75586	-0.980481	-0.554107
ENSMUSG00000005732	1682.16	1037.64	0.68788	1.15e-08	1.29e-07	Ranbp1	chr16	-	18239784	18248732	1085	protein_coding	RAN_binding_protein_1	1634	1702	1771	1077	1017	1016	45.7631	46.9332	48.9191	32.0501	29.7205	28.2608	38.6078	8.71665	0.820875	0.955114	1.18294	-0.752317	-1.01957	-1.18704
ENSMUSG00000005774	865.749	635.734	0.43572	0.0043564	0.014425	Rfx5	chr3	+	94954075	94961561	4450	protein_coding	regulatory_factor_X_5_(influences_HLA_class_II_expression)	707	907	1019	604	624	685	4.82783	6.09814	6.86284	4.38249	4.44621	4.6457	5.21053	0.935709	-0.408995	0.948595	1.76583	-0.884942	-0.81684	-0.603647
ENSMUSG00000005779	10775.4	2764.98	1.9269	1.84e-44	2.78e-42	Psmb4	chr3	-	94884093	94886961	1183	protein_coding	proteasome_(prosome_macropain)_subunit_beta_type_4	11427	11573	9683	3017	2623	2637	293.522	292.692	245.31	82.3444	70.3038	67.2738	175.241	103.274	1.14531	1.13728	0.678472	-0.899514	-1.0161	-1.04544
ENSMUSG00000005800	53.9814	9.50955	1.9516	3.64e-06	2.55e-05	Mmp8	chr9	+	7558429	7568486	2453	protein_coding	matrix_metallopeptidase_8	78	46	39	4	12	13	0.966251	0.561062	0.476493	0.0526509	0.155113	0.159943	0.395252	0.313726	1.82005	0.528516	0.258954	-1.09204	-0.765441	-0.750045
ENSMUSG00000005802	2128.85	1144.88	0.88038	1.7e-11	2.85e-10	Slc30a4	chr2	-	122681233	122702663	5458	protein_coding	solute_carrier_family_30_(zinc_transporter)_member_4	1946	2054	2467	1046	1200	1196	10.8343	11.2595	13.5464	6.18788	6.97129	6.6133	9.23545	2.7847	0.574168	0.726829	1.5481	-1.0944	-0.81307	-0.941627
ENSMUSG00000005803	4034.6	2023.15	0.98539	1.71e-20	7.19e-19	Sqrdl	chr2	+	122765237	122809569	1985	protein_coding	sulfide_quinone_reductase-like_(yeast)	3931	4270	4048	2060	1968	2043	60.1777	64.3602	61.118	33.5081	31.4362	31.0619	46.9437	15.0145	0.881413	1.15998	0.944042	-0.894838	-1.03283	-1.05776
ENSMUSG00000005813	2042.99	954.87	1.0846	6.03e-23	2.97e-21	Metap1	chr3	-	138458960	138489382	2549	protein_coding	methionyl_aminopeptidase_1	1950	2215	2039	877	950	1049	23.2465	25.9989	23.9738	11.109	11.8173	12.4201	18.0943	6.37688	0.807958	1.23957	0.922009	-1.09541	-0.984328	-0.889799
ENSMUSG00000005824	10.3485	1.34964	1.2209	0.017412	0.046969	Tnfsf14	chr17	-	57189492	57194189	1859	protein_coding	tumor_necrosis_factor_(ligand)_superfamily_member_14	22	5	4	2	1	1	0.359614	0.0804713	0.0644867	0.0347372	0.0170564	0.0162346	0.0954333	0.120466	2.19299	-0.124201	-0.256891	-0.503845	-0.650615	-0.657437
ENSMUSG00000005846	2023.94	1021.67	0.97422	2.19e-17	7.04e-16	Rsl1d1	chr16	-	11192970	11203331	1945	protein_coding	ribosomal_L1_domain_containing_1	1937	2197	2012	986	1048	1033	30.2624	33.7956	31.0026	16.3682	17.0847	16.0288	24.0904	7.6786	0.803792	1.26394	0.90019	-1.00568	-0.912366	-1.04988
ENSMUSG00000005871	7644.56	10071.4	-0.39015	0.0058191	0.018546	Apc	chr18	+	34220924	34322189	12346	protein_coding	adenomatosis_polyposis_coli	7352	6873	8984	8296	10457	11662	18.0956	16.656	21.8089	21.6963	26.8563	28.508	22.2702	4.27067	-0.977506	-1.31459	-0.10802	-0.134371	1.07387	1.46062
ENSMUSG00000005873	5280.04	7386.91	-0.47674	0.000209	0.0010057	Reep5	chr18	-	34344889	34373415	2894	protein_coding	receptor_accessory_protein_5	5834	5256	4916	7846	6984	7315	61.2577	54.3384	50.91	87.5374	76.5193	76.2845	67.8079	13.209	-0.495886	-1.01972	-1.27927	1.49364	0.659509	0.641729
ENSMUSG00000005882	1212.02	943.705	0.35557	0.0047674	0.015602	Uqcc1	chr2	-	155846894	155930310	3067	protein_coding	ubiquinol-cytochrome_c_reductase_complex_assembly_factor_1	1262	1312	1103	885	955	998	12.5037	12.7988	10.7783	9.31694	9.87313	9.82058	10.8486	1.34796	1.22786	1.44681	-0.0521242	-1.13627	-0.723647	-0.762635
ENSMUSG00000005899	1468.1	819.794	0.82885	2.47e-11	4.05e-10	Smpd4	chr16	+	17619354	17644828	5017	protein_coding	sphingomyelin_phosphodiesterase_4	1432	1518	1507	799	866	792	8.67345	9.0527	9.00241	5.14217	5.47317	4.76433	7.01804	1.90625	0.868415	1.06736	1.04098	-0.984064	-0.810421	-1.18228
ENSMUSG00000005936	1950.49	1499.09	0.37573	0.00044851	0.0019796	Kctd20	chr17	+	28951950	28969549	3839	protein_coding	potassium_channel_tetramerisation_domain_containing_20	1937	1893	2090	1475	1445	1587	15.3322	14.7531	16.3161	12.4056	11.9348	12.4761	13.8697	1.67003	0.875761	0.528991	1.46494	-0.87667	-1.15858	-0.834447
ENSMUSG00000005950	297.18	545.21	-0.84196	2.4e-05	0.00014323	P2rx5	chr11	+	73160421	73172685	2395	protein_coding	purinergic_receptor_P2X_ligand-gated_ion_channel_5	349	225	326	445	584	616	4.42805	2.81078	4.07945	5.99927	7.73166	7.76239	5.4686	1.85926	-0.559658	-1.42951	-0.747155	0.285419	1.21719	1.23371
ENSMUSG00000005973	676.433	1078.98	-0.6578	2e-05	0.00012105	Rcn1	chr2	-	105386291	105399319	2720	protein_coding	reticulocalbin_1	562	744	751	1163	971	1104	6.27857	8.18379	8.27486	13.8056	11.3192	12.2496	10.0186	2.62694	-1.42372	-0.698456	-0.663788	1.44159	0.495104	0.849265
ENSMUSG00000005981	5199.69	3275.24	0.65823	1.99e-08	2.16e-07	Trap1	chr16	-	4039971	4077827	2320	protein_coding	TNF_receptor-associated_protein_1	5276	5056	5446	3494	3059	3268	69.1051	65.2033	70.3524	48.6271	41.8078	42.5123	56.268	12.2454	1.04832	0.729684	1.15018	-0.623977	-1.18087	-1.12334
ENSMUSG00000005986	100.745	157.326	-0.61507	0.0034533	0.011847	Ankrd13d	chr19	-	4270180	4283137	2139	protein_coding	ankyrin_repeat_domain_13_family_member_D	94	106	106	159	138	177	1.3354	1.48267	1.4852	2.4001	2.04566	2.49737	1.8744	0.463544	-1.16279	-0.84507	-0.839622	1.1341	0.36946	1.34393
ENSMUSG00000006005	7999.2	6148.45	0.37488	0.0011123	0.0044085	Tpr	chr1	+	150392838	150449935	7480	protein_coding	translocated_promoter_region_nuclear_basket_protein	7377	7834	9087	5625	6357	6512	29.9689	31.3352	36.409	24.2809	26.9474	26.2744	29.2026	3.97808	0.192631	0.536079	1.81152	-1.23721	-0.566926	-0.736086
ENSMUSG00000006010	1424.69	1108.49	0.35736	0.0016929	0.0063524	BC003331	chr1	-	150361305	150393080	3273	protein_coding	cDNA_sequence_BC003331	1363	1425	1538	1001	1086	1256	12.6544	13.0262	14.0832	9.87488	10.5208	11.5815	11.9568	1.45425	0.4797	0.735368	1.46214	-1.43163	-0.987463	-0.258109
ENSMUSG00000006014	58.8436	24.3855	1.0908	0.0022344	0.0081006	Prg4	chr1	-	150449412	150466165	4263	protein_coding	proteoglycan_4_(megakaryocyte_stimulating_factor_articular_superficial_zone_protein)	47	63	69	27	14	33	0.335024	0.442156	0.485091	0.204499	0.104131	0.233625	0.300754	0.133904	0.255926	1.056	1.37664	-0.718836	-1.4684	-0.501327
ENSMUSG00000006024	4855.13	2570.88	0.90721	5.22e-17	1.64e-15	Napa	chr7	+	16098458	16117975	2517	protein_coding	N-ethylmaleimide_sensitive_fusion_protein_attachment_protein_alpha	4822	5120	4795	2664	2451	2599	58.2153	60.8607	57.0946	34.1739	30.8763	31.1633	45.3974	13.4144	0.955536	1.15275	0.871991	-0.836672	-1.0825	-1.0611
ENSMUSG00000006057	1856.28	963.152	0.9188	1.53e-07	1.4e-06	Atp5g1	chr11	-	96068852	96075670	4715	protein_coding	ATP_synthase_H+_transporting_mitochondrial_F0_complex_subunit_C1_(subunit_9)	2127	2010	1488	983	1031	865	13.7081	12.7545	9.45825	6.73156	6.93334	5.53675	9.1871	3.10038	1.45822	1.15065	0.0874576	-0.792012	-0.726929	-1.17739
ENSMUSG00000006095	1591.02	832.727	0.91718	3.82e-11	6.12e-10	Tbcb	chr7	-	30224131	30232272	1416	protein_coding	tubulin_folding_cofactor_B	1682	1731	1413	867	803	827	36.0957	36.575	29.9067	19.7697	17.9812	17.6264	26.3258	8.18144	1.19416	1.25274	0.437689	-0.801337	-1.01994	-1.06331
ENSMUSG00000006127	1199.88	1517.29	-0.33495	0.0015009	0.0057154	Inpp5k	chr11	+	75630988	75648871	3381	protein_coding	inositol_polyphosphate_5-phosphatase_K	1218	1199	1224	1472	1485	1605	10.947	10.6102	10.8499	14.0574	13.9267	14.3268	12.453	1.65786	-0.908406	-1.11155	-0.966976	0.967776	0.888885	1.13027
ENSMUSG00000006169	5095.87	3797.25	0.42012	3.61e-05	0.0002063	Clint1	chr11	+	45852051	45910625	6729	protein_coding	clathrin_interactor_1	4805	5223	5448	3448	3687	4318	21.6988	23.2231	24.2648	16.5448	17.3735	19.3666	20.4119	2.87757	0.447214	0.976921	1.33892	-1.34389	-1.05588	-0.363277
ENSMUSG00000006191	679.65	378.749	0.82078	1.32e-06	1.01e-05	Cdkal1	chr13	-	29191746	29855674	4383	protein_coding	CDK5_regulatory_subunit_associated_protein_1-like_1	636	601	827	398	367	370	4.40939	4.10254	5.65488	2.93194	2.65497	2.54771	3.71691	1.11765	0.619588	0.345042	1.73397	-0.702334	-0.950147	-1.04612
ENSMUSG00000006205	1892.54	2716.06	-0.51231	9.84e-05	0.00050994	Htra1	chr7	+	130936111	130985660	2041	protein_coding	HtrA_serine_peptidase_1	1756	2113	1880	2906	2624	2603	26.1441	30.9747	27.6061	45.9723	40.7649	38.4903	34.9921	7.24692	-1.22092	-0.554358	-1.01919	1.51516	0.79659	0.482722
ENSMUSG00000006215	855.116	576.35	0.56023	2.79e-05	0.00016401	Zbtb17	chr4	+	141444654	141467930	3478	protein_coding	zinc_finger_and_BTB_domain_containing_17	834	867	895	608	557	562	7.28668	7.4583	7.71228	5.6444	5.07798	4.87671	6.34273	1.17244	0.805118	0.9515	1.16813	-0.595619	-1.07873	-1.2504
ENSMUSG00000006273	9937.2	7889.61	0.32871	0.0045073	0.014837	Atp6v1b2	chr8	+	69088646	69113711	2825	protein_coding	ATPase_H+_transporting_lysosomal_V1_subunit_B2	10416	9548	10178	7953	8063	7625	112.041	101.122	107.978	90.8984	90.499	81.4595	97.3328	10.6775	1.37746	0.354849	0.996936	-0.602613	-0.640021	-1.48661
ENSMUSG00000006276	925.411	743.457	0.31133	0.0087971	0.026459	Eps15l1	chr8	-	72341001	72421474	3141	protein_coding	epidermal_growth_factor_receptor_pathway_substrate_15-like_1	914	931	964	721	679	841	8.84242	8.86813	9.19811	7.41158	6.85437	8.08069	8.20922	0.846698	0.747853	0.778216	1.16794	-0.942052	-1.60016	-0.151799
ENSMUSG00000006281	1218.73	1711.71	-0.484	3.43e-05	0.00019731	Tep1	chr14	-	50824062	50870560	8168	protein_coding	telomerase_associated_protein_1	1217	1264	1218	1565	1569	2038	4.5276	4.63001	4.46911	6.18646	6.09078	7.53024	5.57237	1.13107	-0.9237	-0.833158	-0.975411	0.542935	0.458338	1.731
ENSMUSG00000006289	626.421	970.036	-0.61498	0.00011137	0.00057024	Osgep	chr14	-	50906478	50924893	3388	protein_coding	O-sialoglycoprotein_endopeptidase	661	625	614	1060	986	850	5.92859	5.51934	5.43143	10.102	9.22782	7.57174	7.29681	1.83414	-0.745979	-0.969107	-1.01703	1.52941	1.05281	0.149895
ENSMUSG00000006299	4058.6	3177.63	0.34801	0.0050894	0.016495	Aamp	chr1	-	74279840	74284738	2762	protein_coding	angio-associated_migratory_protein	4186	4272	3856	3348	3133	3034	46.0541	46.2762	41.8411	39.1386	35.9668	33.1522	40.4048	4.87084	1.15982	1.20541	0.294863	-0.25996	-0.911139	-1.48899
ENSMUSG00000006304	7371.29	4858.92	0.59554	3.83e-09	4.61e-08	Arpc2	chr1	+	74236084	74268209	1439	protein_coding	actin_related_protein_2/3_complex_subunit_2	7441	7633	7296	4949	4668	4970	157.132	158.703	151.954	111.045	102.857	104.236	130.988	25.1526	1.0394	1.10187	0.833575	-0.792861	-1.11839	-1.0636
ENSMUSG00000006313	37.2068	82.4683	-0.98616	0.0056506	0.018098	Upk1a	chr7	-	30603092	30612734	1308	protein_coding	uroplakin_1A	36	52	25	106	84	54	0.836349	1.18945	0.572825	2.61663	2.03628	1.24597	1.41625	0.701596	-0.826543	-0.323263	-1.20215	1.71092	0.88374	-0.242707
ENSMUSG00000006342	1739.55	2141.05	-0.29537	0.01541	0.042266	Susd2	chr10	-	75636619	75644008	3255	protein_coding	sushi_domain_containing_2	1656	2005	1622	1978	2105	2367	15.4597	18.4295	14.9345	19.6209	20.5053	21.9466	18.4828	2.55331	-1.18396	-0.0208558	-1.38969	0.445753	0.792134	1.35662
ENSMUSG00000006345	370.927	111.375	1.1469	0.018481	0.049509	Ggt1	chr10	+	75561604	75586200	2167	protein_coding	gamma-glutamyltransferase_1	391	341	393	51	46	253	5.48291	4.7081	5.43529	0.759897	0.673076	3.52356	3.43047	2.02518	1.01346	0.630873	0.98995	-1.31869	-1.36156	0.045966
ENSMUSG00000006360	1026.41	1787.6	-0.78844	3.1e-10	4.39e-09	Crip1	chr12	+	113152012	113153877	445	protein_coding	cysteine-rich_protein_1_(intestinal)	1065	1099	950	1836	1609	1932	72.7248	73.8904	63.9813	133.216	114.647	131.029	98.248	28.8248	-0.885461	-0.845024	-1.18879	1.21312	0.568908	1.13725
ENSMUSG00000006362	234.12	345.469	-0.53659	0.013265	0.037325	Cbfa2t3	chr8	-	122628739	122699109	4047	protein_coding	core-binding_factor_runt_domain_alpha_subunit_2_translocated_to_3_(human)	222	250	239	239	329	485	1.66691	1.84823	1.76992	1.90681	2.57768	3.61684	2.23107	0.685945	-0.822448	-0.558108	-0.672275	-0.472708	0.505302	2.02024
ENSMUSG00000006369	1124.52	2658.81	-1.2006	7.01e-11	1.09e-09	Fbln1	chr15	+	85205949	85286535	3659	protein_coding	fibulin_1	1001	1101	1315	2801	1873	3374	8.31313	9.00275	10.7709	24.7169	16.2308	27.8293	16.144	7.65114	-1.02349	-0.933355	-0.702257	1.12048	0.0113512	1.52727
ENSMUSG00000006373	6860.15	10019.5	-0.53876	8.91e-06	5.8e-05	Pgrmc1	chrX	+	36598206	36606079	1857	protein_coding	progesterone_receptor_membrane_component_1	6600	7579	6652	9972	10497	9542	108	122.11	107.357	173.386	179.233	155.077	140.861	29.6827	-1.10705	-0.631709	-1.12873	1.09577	1.29277	0.478952
ENSMUSG00000006390	27097.1	40720.9	-0.55977	0.010652	0.031098	Elovl1	chr4	+	118428093	118432953	1811	protein_coding	elongation_of_very_long_chain_fatty_acids_(FEN1/Elo2_SUR4/Elo3_yeast)-like_1	39708	19790	22296	39175	37237	46371	666.274	326.947	368.976	698.448	651.961	772.767	580.895	169.496	0.503718	-1.49826	-1.2503	0.693545	0.419277	1.13201
ENSMUSG00000006395	132.29	294.768	-1.1135	8.43e-09	9.65e-08	Hyi	chr4	+	118359999	118362744	1296	protein_coding	hydroxypyruvate_isomerase_homolog_(E._coli)	147	132	122	271	326	287	3.44671	3.04733	2.82127	6.75162	7.97587	6.6834	5.12103	2.0673	-0.809905	-1.0031	-1.11245	0.788752	1.38095	0.75575
ENSMUSG00000006398	240.549	415.211	-0.74731	0.0010606	0.0042257	Cdc20	chr4	-	118432901	118437352	1793	protein_coding	cell_division_cycle_20	217	297	217	271	463	526	3.67767	4.95595	3.62718	4.88014	8.18778	8.85372	5.69707	2.07152	-0.974843	-0.35777	-0.999216	-0.394362	1.20236	1.52383
ENSMUSG00000006412	1584.8	871.69	0.85283	6.09e-15	1.56e-13	Pfdn2	chr1	+	171345670	171359254	1735	protein_coding	prefoldin_2	1579	1577	1654	833	876	911	27.6551	27.1946	28.571	15.5021	16.0092	15.8467	21.7965	6.02591	0.972248	0.895822	1.12424	-1.04456	-0.960392	-0.987359
ENSMUSG00000006423	1360.67	1743.18	-0.35273	0.0026244	0.0093334	C330007P06Rik	chrX	-	36823737	36874111	3873	protein_coding	RIKEN_cDNA_C330007P06_gene	1371	1262	1496	1630	1746	1869	10.7568	9.74905	11.5764	13.5889	14.2943	14.564	12.4216	1.82976	-0.909837	-1.46059	-0.461906	0.637959	1.02347	1.17091
ENSMUSG00000006442	804.596	315.435	1.3111	1.58e-13	3.37e-12	Srm	chr4	+	148591503	148594993	1338	protein_coding	spermidine_synthase	777	859	807	379	286	276	17.6465	19.2082	18.0762	9.14591	6.77759	6.22549	12.8466	5.55615	0.863876	1.14496	0.941217	-0.666062	-1.09231	-1.19168
ENSMUSG00000006445	8142.43	3610	1.1573	9.03e-22	4.15e-20	Epha2	chr4	+	141301240	141329384	3913	protein_coding	Eph_receptor_A2	7102	8832	8815	3440	3747	3651	55.1523	67.5304	67.5153	28.3852	30.3626	28.1593	46.1842	17.7159	0.506218	1.20492	1.20406	-1.00469	-0.893071	-1.01744
ENSMUSG00000006456	994.204	587.987	0.74194	9.53e-07	7.49e-06	Rbm14	chr19	-	4800569	4811634	3508	protein_coding	RNA_binding_motif_protein_14	1037	1019	960	608	625	524	8.98281	8.6909	8.20165	5.59613	5.64919	4.50808	6.93813	1.74245	1.17345	1.00592	0.725139	-0.770177	-0.739727	-1.39461
ENSMUSG00000006457	29.2426	61.3588	-0.95176	0.0030386	0.010611	Actn3	chr19	-	4861223	4877909	2880	protein_coding	actinin_alpha_3	22	31	36	55	61	69	0.232126	0.322047	0.374627	0.616615	0.671588	0.723064	0.490011	0.18768	-1.37407	-0.894949	-0.61479	0.674572	0.96748	1.24176
ENSMUSG00000006471	1234.83	869.119	0.50076	8.46e-06	5.55e-05	Ndor1	chr2	-	25244821	25256022	4517	protein_coding	NADPH_dependent_diflavin_oxidoreductase_1	1169	1277	1304	820	871	923	7.86425	8.45846	8.65201	5.86148	6.11411	6.16697	7.18621	1.16691	0.581054	1.09027	1.25613	-1.13525	-0.918752	-0.873455
ENSMUSG00000006494	1191.21	2070.39	-0.78112	7.24e-08	7.08e-07	Pdk1	chr2	+	71873224	71903858	5185	protein_coding	pyruvate_dehydrogenase_kinase_isoenzyme_1	1255	1135	1223	2144	2194	1849	7.35509	6.54934	7.06915	13.3512	13.4169	10.7624	9.75068	2.90421	-0.824868	-1.10231	-0.923325	1.23975	1.26239	0.348358
ENSMUSG00000006517	673.027	1426.13	-1.0331	1.85e-06	1.37e-05	Mvd	chr8	-	122433596	122443422	1761	protein_coding	mevalonate_(diphospho)_decarboxylase	858	528	650	1669	1436	1139	14.8054	8.97067	11.0623	30.6014	25.856	19.5202	18.4693	7.76065	-0.472111	-1.22395	-0.954438	1.56328	0.951807	0.135415
ENSMUSG00000006526	1962.74	4457.59	-1.1569	3.23e-14	7.56e-13	Tmem110	chr14	+	30825590	30876986	3518	protein_coding	transmembrane_protein_110	2323	1691	1930	4343	4709	4308	20.0653	14.3813	16.4419	39.86	42.4422	36.9573	28.358	11.6241	-0.713402	-1.20239	-1.02512	0.989496	1.21164	0.739779
ENSMUSG00000006527	2257.99	1261.44	0.81971	1.85e-07	1.66e-06	Sfmbt1	chr14	+	30714849	30822713	7829	protein_coding	Scm-like_with_four_mbt_domains_1	1979	2102	2781	1067	1220	1529	7.68126	8.03298	10.6459	4.4005	4.94105	5.89415	6.93265	2.12197	0.352792	0.518544	1.74993	-1.1933	-0.938564	-0.489401
ENSMUSG00000006538	22.0801	44.6571	-0.8675	0.016922	0.045816	Ihh	chr1	-	74945315	74951672	2468	protein_coding	Indian_hedgehog	22	16	29	40	50	44	0.270876	0.193966	0.352162	0.523309	0.642378	0.538056	0.420125	0.159161	-0.937721	-1.42094	-0.427006	0.648305	1.3964	0.74096
ENSMUSG00000006542	33.2141	91.3761	-1.2975	5.39e-05	0.0002965	Prkag3	chr1	-	74738922	74749221	2832	protein_coding	protein_kinase_AMP-activated_gamma_3_non-catatlytic_subunit	28	41	32	119	77	76	0.30044	0.433153	0.338646	1.35674	0.862111	0.809917	0.683502	0.371813	-1.03025	-0.673319	-0.927496	1.8107	0.480373	0.339998
ENSMUSG00000006567	4984.51	9805.27	-0.94982	1.25e-08	1.39e-07	Atp7b	chr8	-	21992785	22060305	6505	protein_coding	ATPase_Cu++_transporting_beta_polypeptide	5645	4380	5079	9047	11625	8639	26.37	20.1455	23.4002	44.9057	56.6645	40.0808	35.2611	13.0548	-0.681062	-1.15786	-0.908544	0.738773	1.6395	0.36919
ENSMUSG00000006574	9.99013	0.342907	1.483	0.0034354	0.01179	Slc4a1	chr11	-	102348824	102366203	4545	protein_coding	solute_carrier_family_4_(anion_exchanger)_member_1	19	4	7	0	1	0	0.127032	0.0263316	0.0461587	0	0.0069764	0	0.0344164	0.0445399	2.07938	-0.18152	0.263635	-0.77271	-0.616078	-0.77271
ENSMUSG00000006576	477.087	615.256	-0.35972	0.011819	0.033941	Slc4a3	chr1	+	75546266	75562172	7182	protein_coding	solute_carrier_family_4_(anion_exchanger)_member_3	447	491	511	634	531	688	1.89128	2.04544	2.13238	2.85028	2.34431	2.8911	2.35913	0.385821	-1.21262	-0.813053	-0.587706	1.273	-0.0384208	1.3788
ENSMUSG00000006585	370.875	240.876	0.59802	0.0019178	0.0070877	Cdt1	chr8	+	122568015	122573128	2189	protein_coding	chromatin_licensing_and_DNA_replication_factor_1	360	385	381	195	206	332	4.99746	5.26218	5.21637	2.87629	2.98392	4.57733	4.31893	1.00712	0.67374	0.936579	0.891101	-1.43244	-1.32557	0.256581
ENSMUSG00000006586	52.0056	137.436	-1.2495	0.00010134	0.00052409	Runx1t1	chr4	+	13743436	13893649	6090	protein_coding	runt-related_transcription_factor_1;_translocated_to_1_(cyclin_D-related)	47	50	61	152	71	195	0.234517	0.245642	0.300194	0.805879	0.369663	0.966357	0.487042	0.28929	-0.872914	-0.834456	-0.645885	1.10214	-0.405747	1.65687
ENSMUSG00000006599	1446.42	907.048	0.66313	2.64e-07	2.3e-06	Gtf2h1	chr7	+	46796103	46823800	2736	protein_coding	general_transcription_factor_II_H_polypeptide_1	1354	1455	1584	903	940	875	15.0382	15.911	17.3512	10.6565	10.8937	9.65189	13.2504	2.95304	0.605402	0.900963	1.38865	-0.878383	-0.79805	-1.21859
ENSMUSG00000006611	1375.32	868.417	0.65356	2.79e-07	2.42e-06	Hfe	chr13	-	23702034	23710854	2458	protein_coding	hemochromatosis	1375	1348	1451	838	925	840	16.9986	16.4081	17.6919	11.0079	11.9323	10.3138	14.0588	3.0336	0.969095	0.774434	1.19763	-1.00569	-0.700967	-1.23451
ENSMUSG00000006641	171.41	301.589	-0.78314	6.8e-05	0.00036433	Slc5a6	chr5	-	31036036	31048924	3436	protein_coding	solute_carrier_family_5_(sodium-dependent_vitamin_transporter)_member_6	178	170	172	316	326	258	1.5742	1.48029	1.50025	2.96946	3.00836	2.26614	2.13312	0.661099	-0.845437	-0.987492	-0.95729	1.26508	1.32392	0.201216
ENSMUSG00000006673	2641.66	2093.68	0.3313	0.0032811	0.011338	Qrich1	chr9	+	108517087	108560167	3362	protein_coding	glutamine-rich_1	2498	2552	2972	1963	2018	2327	22.5781	22.7108	26.4936	18.8524	19.0322	20.8891	21.7594	2.60236	0.314619	0.365622	1.8192	-1.11705	-1.04796	-0.334426
ENSMUSG00000006675	173.392	308.702	-0.79565	0.00016353	0.00080973	P4htm	chr9	-	108578826	108597600	1810	protein_coding	prolyl_4-hydroxylase_transmembrane_(endoplasmic_reticulum)	210	172	143	347	273	305	3.52561	2.84315	2.36781	6.19006	4.78244	5.08559	4.13244	1.33599	-0.454223	-0.965045	-1.32084	1.54014	0.486528	0.713441
ENSMUSG00000006731	4894.94	3616.66	0.42861	0.0017456	0.0065213	B4galnt1	chr10	+	127165156	127172340	2474	protein_coding	beta-14-N-acetyl-galactosaminyl_transferase_1	4831	5212	4816	2896	3509	4557	59.3376	63.0311	58.3413	37.7957	44.9727	55.5904	53.1782	8.86422	0.694872	1.11154	0.582473	-1.73534	-0.92568	0.272132
ENSMUSG00000006732	534.851	358.14	0.5625	0.0012787	0.0049924	Mettl1	chr10	+	127041414	127046365	1791	protein_coding	methyltransferase_like_1	487	583	555	419	307	346	8.26278	9.7392	9.28724	7.55374	5.43511	5.83043	7.68475	1.61449	0.358028	1.27251	0.99257	-0.0811465	-1.39341	-1.14855
ENSMUSG00000006740	10038.9	7004.13	0.51141	5.12e-05	0.00028304	Kif5b	chr18	-	6201002	6242174	6032	protein_coding	kinesin_family_member_5B	8777	9846	11887	6546	6764	7794	44.2158	48.837	59.0609	35.0395	35.5556	38.9959	43.6175	8.4265	0.071009	0.619416	1.83273	-1.01797	-0.95673	-0.548451
ENSMUSG00000006782	1171.1	1574.25	-0.42095	0.00064936	0.0027329	Cnp	chr11	+	100574904	100591729	2904	protein_coding	2'3'-cyclic_nucleotide_3'_phosphodiesterase	1210	1190	1153	1478	1394	1885	12.6614	12.2603	11.8993	16.4332	15.2206	19.59	14.6775	2.74275	-0.735053	-0.881297	-1.01291	0.640126	0.198022	1.79111
ENSMUSG00000006784	560.368	775.652	-0.4569	0.0047346	0.015501	Ttc25	chr11	+	100545607	100572568	4340	protein_coding	tetratricopeptide_repeat_domain_25	503	701	499	771	747	813	3.52185	4.83258	3.44588	5.73599	5.45753	5.65355	4.77456	0.957553	-1.30824	0.0605833	-1.38758	1.00404	0.713244	0.91795
ENSMUSG00000006800	3434.33	2628.82	0.38088	0.00070668	0.0029437	Sulf2	chr2	-	166073089	166155663	4580	protein_coding	sulfatase_2	3155	3613	3665	2537	2364	3029	20.9328	23.6022	23.9827	17.8854	16.3662	19.9597	20.4548	2.77322	0.172344	1.13492	1.27212	-0.926515	-1.47433	-0.178538
ENSMUSG00000006850	354.671	504.521	-0.49763	0.0010584	0.0042176	Tmco6	chr18	+	36735068	36742391	1817	protein_coding	transmembrane_and_coiled-coil_domains_6	365	328	383	434	516	572	6.10423	5.40094	6.31733	7.7122	9.00451	9.50083	7.34001	1.52268	-0.811582	-1.27346	-0.671633	0.244436	1.09315	1.41909
ENSMUSG00000006906	1216.26	715.595	0.75473	7.52e-10	1e-08	Stambp	chr6	-	83543206	83572504	2157	protein_coding	STAM_binding_protein	1175	1332	1186	702	722	724	16.5532	18.4758	16.4787	10.5083	10.6134	10.13	13.7932	3.44185	0.801873	1.3605	0.780254	-0.954418	-0.923884	-1.06432
ENSMUSG00000006931	1344.12	2342.71	-0.7898	1.72e-10	2.55e-09	Leprel4	chr11	-	100408456	100414836	2178	protein_coding	leprecan-like_4	1212	1412	1460	2337	2059	2666	16.9098	19.3967	20.0902	34.6453	29.9753	36.9422	26.3266	7.86128	-1.19787	-0.881525	-0.793302	1.05819	0.464142	1.35037
ENSMUSG00000006932	32787.7	45485.6	-0.46712	1.26e-05	7.94e-05	Ctnnb1	chr9	+	120929216	120960507	3623	protein_coding	catenin_(cadherin_associated_protein)_beta_1	34771	32059	32611	40022	46791	50250	291.636	264.748	269.765	356.676	409.505	418.589	335.153	63.35	-0.686926	-1.11138	-1.03218	0.339747	1.17367	1.31706
ENSMUSG00000006998	27696.6	7130.59	1.9338	2.59e-65	9.27e-63	Psmd2	chr16	+	20651652	20663414	3001	protein_coding	proteasome_(prosome_macropain)_26S_subunit_non-ATPase_2	27271	28134	28669	7536	6939	6884	276.139	280.489	286.31	81.0809	73.3156	69.2301	177.761	103.319	0.952181	0.994282	1.05062	-0.935741	-1.0109	-1.05044
ENSMUSG00000007029	8852.84	4574.19	0.94313	3.17e-20	1.28e-18	Vars	chr17	+	35000987	35016322	4137	protein_coding	valyl-tRNA_synthetase	8249	9805	8837	4352	4381	5043	60.5911	70.9108	64.019	33.9662	33.5779	36.7895	49.9757	15.5309	0.6835	1.34796	0.904215	-1.03082	-1.05582	-0.849035
ENSMUSG00000007030	927.423	204.797	2.0849	1.29e-23	6.63e-22	Vwa7	chr17	+	35016579	35026741	4313	protein_coding	von_Willebrand_factor_A_domain_containing_7	763	822	1235	187	169	265	5.37574	5.7022	8.58177	1.39993	1.24243	1.85433	4.02607	2.73091	0.49422	0.613765	1.6682	-0.961636	-1.01931	-0.795244
ENSMUSG00000007038	2236.33	1108.76	1.001	2.35e-20	9.62e-19	Neu1	chr17	+	34931253	34935953	3619	protein_coding	neuraminidase_1	2327	2184	2273	1095	1068	1170	19.5389	18.0557	18.8235	9.76943	9.35725	9.75703	14.217	4.611	1.15419	0.832516	0.99903	-0.964551	-1.05394	-0.96724
ENSMUSG00000007039	356.795	919.428	-1.3228	1.23e-13	2.64e-12	Ddah2	chr17	+	35059035	35062095	1342	protein_coding	dimethylarginine_dimethylaminohydrolase_2	353	360	370	937	1049	755	7.9931	8.02602	8.26302	22.544	24.785	16.9791	14.765	7.06356	-0.958715	-0.954054	-0.920502	1.10128	1.41854	0.31345
ENSMUSG00000007041	6206.19	3680.96	0.74552	3.69e-12	6.74e-11	Clic1	chr17	+	35049966	35058749	1466	protein_coding	chloride_intracellular_channel_1	6140	6652	6047	3622	3754	3667	127.27	135.759	123.622	79.7734	81.1943	75.4914	103.852	25.3469	0.923925	1.25882	0.779983	-0.94995	-0.893891	-1.11889
ENSMUSG00000007050	188.95	126.884	0.54659	0.011044	0.032093	Lsm2	chr17	+	34981862	34985891	1586	protein_coding	LSM2_homolog_U6_small_nuclear_RNA_associated_(S._cerevisiae)	204	209	160	116	111	157	3.90859	3.9427	3.02347	2.36156	2.21914	2.98756	3.07384	0.670765	1.24448	1.29533	-0.0750826	-1.06189	-1.27421	-0.128623
ENSMUSG00000007097	972.174	2900.21	-1.5051	2.59e-12	4.79e-11	Atp1a2	chr1	-	172271709	172298064	6227	protein_coding	ATPase_Na+/K+_transporting_alpha_2_polypeptide	950	863	1138	3151	1788	3856	4.63594	4.14651	5.47713	16.3385	9.10446	18.6887	9.73187	5.76677	-0.883673	-0.968544	-0.737804	1.14564	-0.108799	1.55317
ENSMUSG00000007279	214.784	1082.33	-2.1973	9.63e-20	3.74e-18	Scube2	chr7	-	109798676	109865679	3571	protein_coding	signal_peptide_CUB_domain_EGF-like_2	211	218	223	871	712	1736	1.7955	1.82649	1.87156	7.87539	6.32202	14.6717	5.72711	4.66391	-0.842986	-0.836342	-0.826677	0.460618	0.127556	1.91783
ENSMUSG00000007379	211.031	109.302	0.90016	6.31e-05	0.00034115	Dennd2c	chr3	+	103102604	103169769	4979	protein_coding	DENN/MADD_domain_containing_2C	169	252	221	88	108	135	1.03142	1.51429	1.33027	0.570669	0.687776	0.818299	0.992121	0.338873	0.115983	1.54089	0.997861	-1.24369	-0.898109	-0.512942
ENSMUSG00000007411	2467.9	1937.23	0.34605	0.00064981	0.0027341	Mark3	chr12	+	111574510	111656227	3388	protein_coding	MAP/microtubule_affinity-regulating_kinase_3	2440	2482	2569	1897	1924	1998	21.8846	21.9184	22.7253	18.0787	18.0064	17.7981	20.0686	2.12703	0.853795	0.869664	1.24904	-0.935516	-0.96951	-1.06747
ENSMUSG00000007458	10596.3	7445.42	0.50173	5.31e-05	0.00029248	M6pr	chr6	+	122308720	122317680	2976	protein_coding	mannose-6-phosphate_receptor_cation_dependent	10866	11200	10086	7471	7849	6967	110.951	112.599	101.572	81.0568	83.6271	70.6534	93.4099	15.8571	1.10617	1.21014	0.514748	-0.779025	-0.616937	-1.43509
ENSMUSG00000007476	418.093	281.371	0.55727	0.00064569	0.002722	Lrrc8a	chr2	+	30237715	30263790	4301	protein_coding	leucine_rich_repeat_containing_8A	385	410	475	299	253	293	2.7201	2.8521	3.30989	2.24463	1.86516	2.05598	2.50798	0.498889	0.425183	0.689778	1.6074	-0.527859	-1.28849	-0.906009
ENSMUSG00000007564	9450.1	7238.46	0.37998	0.00086653	0.003526	Ppp2r1a	chr17	+	20945311	20965916	2410	protein_coding	protein_phosphatase_2_regulatory_subunit_A_alpha	9170	10121	9401	7474	7237	6973	115.623	125.648	116.909	100.134	95.2154	87.3219	106.809	13.499	0.652995	1.39565	0.748212	-0.494475	-0.858816	-1.44356
ENSMUSG00000007570	422.646	564.063	-0.40773	0.0044038	0.014542	Fance	chr17	+	28313530	28326568	2193	protein_coding	Fanconi_anemia_complementation_group_E	443	410	429	564	575	552	6.13844	5.59365	5.86284	8.30394	8.31371	7.59663	6.9682	1.13939	-0.728252	-1.20639	-0.970137	1.17233	1.1809	0.551547
ENSMUSG00000007589	735.067	591.234	0.30987	0.013442	0.037709	Tinf2	chr14	-	55679083	55681817	1736	protein_coding	Terf1_(TRF1)-interacting_nuclear_factor_2	707	791	734	587	577	612	12.3755	13.6325	12.6717	10.9177	10.5388	10.6395	11.796	1.16655	0.496789	1.57437	0.750726	-0.752862	-1.07768	-0.991347
ENSMUSG00000007603	902.81	692.651	0.37676	0.0037239	0.01263	Dus3l	chr17	+	56764751	56770092	2303	protein_coding	dihydrouridine_synthase_3-like_(S._cerevisiae)	904	916	920	729	667	680	11.928	11.9001	11.9725	10.2206	9.18327	8.91118	10.6859	1.30999	0.94814	0.926872	0.982082	-0.355211	-1.14709	-1.35479
ENSMUSG00000007610	1026.51	385.721	1.3895	2.08e-26	1.3e-24	Gtpbp3	chr8	+	71488103	71499583	2830	protein_coding	GTP_binding_protein_3	1006	981	1129	375	383	401	10.802	10.3713	11.9563	4.27847	4.29119	4.2764	7.66261	3.41355	0.919687	0.793509	1.25784	-0.991385	-0.987659	-0.991992
ENSMUSG00000007617	467.598	329.153	0.49255	0.0049472	0.016101	Homer1	chr13	+	93303757	93404129	5713	protein_coding	homer_homolog_1_(Drosophila)	413	470	538	313	370	302	2.19674	2.46141	2.82233	1.76898	2.05354	1.59538	2.14973	0.410948	0.114397	0.758442	1.6367	-0.926505	-0.23407	-1.34896
ENSMUSG00000007655	6716.52	10707.9	-0.65661	3.31e-05	0.00019111	Cav1	chr6	+	17306335	17341452	2746	protein_coding	caveolin_1_caveolae_protein	5397	7472	7562	12055	9407	10628	59.7234	81.4117	82.5326	141.746	108.622	116.808	98.4738	26.9518	-1.43776	-0.63306	-0.59147	1.60553	0.376515	0.680246
ENSMUSG00000007659	6509.04	4716.46	0.46034	5.15e-06	3.51e-05	Bcl2l1	chr2	-	152780668	152831728	2568	protein_coding	BCL2-like_1	6563	6529	6661	4631	4783	4740	77.6605	76.068	77.7381	58.2269	59.0569	55.7062	67.4094	9.81314	1.04463	0.882343	1.05253	-0.935742	-0.851156	-1.19261
ENSMUSG00000007670	9315.48	7070.6	0.39229	0.0012625	0.0049356	Khsrp	chr17	-	57021058	57031507	3990	protein_coding	KH-type_splicing_regulatory_protein	8831	9851	9608	7253	7309	6598	67.2558	73.8682	72.1688	58.6933	58.0832	49.9068	63.3294	8.50295	0.461777	1.23944	1.03957	-0.54523	-0.616981	-1.57858
ENSMUSG00000007739	7209.2	4189.79	0.76817	5.28e-08	5.29e-07	Cct4	chr11	+	22990519	23003780	2484	protein_coding	chaperonin_containing_Tcp1_subunit_4_(delta)	6894	7446	7551	4272	4584	3657	84.3359	89.6854	91.105	55.5295	58.5138	44.4318	70.6002	18.4	0.746506	1.03724	1.11439	-0.819065	-0.656871	-1.4222
ENSMUSG00000007783	161.156	295.071	-0.82972	0.00019807	0.00095964	Cpt1c	chr7	-	44959373	44974851	2793	protein_coding	carnitine_palmitoyltransferase_1c	161	118	210	302	263	323	1.75165	1.26404	2.2534	3.49124	2.98573	3.49021	2.53938	0.850307	-0.926402	-1.49985	-0.336327	1.11943	0.524927	1.11822
ENSMUSG00000007812	1890.7	1035.19	0.85149	4.12e-09	4.94e-08	Zfp655	chr5	+	145231723	145247302	4104	protein_coding	zinc_finger_protein_655	1627	1828	2292	996	958	1166	12.0468	13.3266	16.7377	7.83602	7.40157	8.57455	10.9872	3.37322	0.314127	0.693513	1.70475	-0.934179	-1.06298	-0.71524
ENSMUSG00000007815	17994.4	14005	0.3567	0.0029019	0.010172	Rhoa	chr9	+	108306205	108337939	2126	protein_coding	ras_homolog_gene_family_member_A	17722	18081	18819	15139	13371	13424	253.304	254.454	265.291	229.92	199.419	190.563	232.159	28.4285	0.743816	0.784265	1.16547	-0.0787306	-1.15166	-1.46316
ENSMUSG00000007836	6374.34	8149.87	-0.3499	0.0026359	0.0093649	Hnrnpa0	chr13	-	58125879	58128556	2678	protein_coding	heterogeneous_nuclear_ribonucleoprotein_A0	5968	6094	7297	7619	8389	8488	67.7191	68.0836	81.6626	91.861	99.3265	95.6566	84.0516	12.6255	-1.29361	-1.26474	-0.189217	0.618543	1.20985	0.919177
ENSMUSG00000007872	346.796	636.891	-0.85727	3.47e-08	3.6e-07	Id3	chr4	+	136143497	136145755	1278	protein_coding	inhibitor_of_DNA_binding_3	360	319	373	594	556	776	8.55982	7.4681	8.74717	15.0072	13.7946	18.3253	11.9837	3.98383	-0.859443	-1.13348	-0.812416	0.75894	0.454565	1.59184
ENSMUSG00000007888	527.068	983.627	-0.87276	8.37e-07	6.63e-06	Crlf1	chr8	+	70493158	70504081	1644	protein_coding	cytokine_receptor-like_factor_1	636	545	415	962	1018	970	11.7557	9.91848	7.56547	18.8937	19.6341	17.807	14.2624	4.70586	-0.532679	-0.92309	-1.42311	0.984155	1.1415	0.753226
ENSMUSG00000007891	40083.4	12718.1	1.6358	6.18e-47	1.06e-44	Ctsd	chr7	-	142371148	142388038	2128	protein_coding	cathepsin_D	43047	42020	36490	12184	12911	13112	614.701	590.792	513.915	184.868	192.377	185.959	380.436	195.099	1.20076	1.07821	0.684166	-1.0024	-0.963914	-0.996811
ENSMUSG00000008035	5935.21	11441.3	-0.90956	5.83e-06	3.93e-05	Mid1ip1	chrX	+	10715013	10719690	2022	protein_coding	Mid1_interacting_protein_1_(gastrulation_specific_G12-like_(zebrafish))	8137	4448	5350	11760	11437	11085	122.286	65.8164	79.298	187.789	179.348	165.453	133.332	47.8101	-0.231036	-1.41216	-1.13017	1.13903	0.96248	0.671854
ENSMUSG00000008167	515.134	383.195	0.41691	0.008236	0.024984	Fbxw9	chr8	+	85060055	85067124	2327	protein_coding	F-box_and_WD-40_domain_protein_9	444	584	538	395	340	418	5.79802	7.50874	6.92908	5.48081	4.63285	5.42126	5.96179	0.969975	-0.168842	1.59483	0.997228	-0.495873	-1.37008	-0.557262
ENSMUSG00000008206	658.715	1528.04	-1.1949	1.12e-20	4.78e-19	Cers4	chr8	+	4493026	4531680	9475	protein_coding	ceramide_synthase_4	720	614	663	1536	1478	1575	2.30912	1.93883	2.09712	5.23427	4.94607	5.01674	3.59036	1.48177	-0.864669	-1.11457	-1.00774	1.10942	0.914931	0.962621
ENSMUSG00000008318	104.341	31.2313	1.5719	1.57e-07	1.42e-06	Relt	chr7	-	100845848	100863446	2850	protein_coding	RELT_tumor_necrosis_factor_receptor	124	101	91	27	25	43	1.32212	1.0603	0.956943	0.305888	0.278138	0.455349	0.729788	0.40222	1.47265	0.821708	0.564753	-1.0539	-1.12289	-0.682313
ENSMUSG00000008348	20935.2	3547.14	2.527	7.89e-101	8.65e-98	Ubc	chr5	-	125385965	125390202	2618	protein_coding	ubiquitin_C	19488	24166	19941	3380	3641	3633	226.199	276.176	228.279	41.6861	44.0978	41.8809	143.053	101.818	0.816611	1.30745	0.837044	-0.99557	-0.971883	-0.993656
ENSMUSG00000008373	994.595	773.283	0.35803	0.0048769	0.015904	Prpf31	chr7	+	3629985	3642486	3144	protein_coding	PRP31_pre-mRNA_processing_factor_31_homolog_(yeast)	984	1022	1013	819	727	773	9.51055	9.72565	9.65643	8.41095	7.33191	7.42023	8.67595	1.01762	0.820148	1.03153	0.963499	-0.260415	-1.32077	-1.23399
ENSMUSG00000008429	2273.12	1738.5	0.38226	0.00066637	0.0027904	Herpud2	chr9	-	25108130	25151781	2744	protein_coding	HERPUD_family_member_2	2204	2191	2506	1616	1778	1834	24.4073	23.8896	27.3707	19.0152	20.5453	20.1714	22.5666	2.90555	0.633527	0.455332	1.65343	-1.22228	-0.695656	-0.824359
ENSMUSG00000008450	853.214	376.473	1.1603	3.98e-18	1.36e-16	Nutf2	chr8	+	105860634	105880402	1966	protein_coding	nuclear_transport_factor_2	781	882	929	373	350	410	12.0715	13.4226	14.1619	6.12589	5.64482	6.29391	9.62009	3.6554	0.67062	1.04023	1.24249	-0.955902	-1.08751	-0.909935
ENSMUSG00000008461	94.6304	6.69524	3.0146	1.13e-13	2.45e-12	Fut1	chr7	+	45617606	45621059	2580	protein_coding	fucosyltransferase_1	72	108	108	4	2	15	0.848019	1.25243	1.25457	0.0500592	0.0245797	0.175466	0.600854	0.536875	0.460379	1.21365	1.21763	-1.02593	-1.07339	-0.792342
ENSMUSG00000008575	4113.99	5849.61	-0.48909	0.011852	0.034008	Nfib	chr4	-	82290173	82705750	9116	protein_coding	nuclear_factor_I/B	3212	3569	5734	5095	5394	7217	10.7069	11.7137	18.8514	18.0461	18.7617	23.8931	16.9955	4.52196	-1.39067	-1.16804	0.410417	0.23234	0.390587	1.52536
ENSMUSG00000008690	3895.32	2810.72	0.46203	0.0010617	0.0042291	Ncaph2	chr15	+	89355719	89372826	3302	protein_coding	non-SMC_condensin_II_complex_subunit_H2	4107	3871	3837	3081	2796	2520	37.7955	35.0749	34.826	30.1272	26.8488	23.0326	31.2842	5.13827	1.26723	0.73774	0.689309	-0.225177	-0.863199	-1.6059
ENSMUSG00000008855	3499.97	4881.34	-0.47524	2.58e-06	1.87e-05	Hdac5	chr11	-	102194432	102230166	5406	protein_coding	histone_deacetylase_5	3589	3369	3661	4767	4815	5086	20.1739	18.6456	20.2961	28.4717	28.2414	28.3936	24.037	4.36479	-0.885064	-1.23522	-0.857067	1.016	0.963237	0.998118
ENSMUSG00000008892	4213.71	1964.12	1.0823	1.24e-15	3.4e-14	Vdac3	chr8	-	22577075	22593813	1423	protein_coding	voltage-dependent_anion_channel_3	4047	4547	4201	2122	1963	1786	86.4214	95.6028	88.4784	48.1487	43.7402	37.8789	66.7117	23.8067	0.827904	1.21357	0.914308	-0.77974	-0.964916	-1.21112
ENSMUSG00000009090	6406.72	5071.13	0.3326	0.0065042	0.020382	Ap1b1	chr11	+	4986824	5042791	4085	protein_coding	adaptor_protein_complex_AP-1_beta_1_subunit	6519	6229	6692	5259	5159	4760	48.4933	45.6222	49.0968	41.5676	40.0441	35.167	43.3318	4.92795	1.04739	0.464776	1.16985	-0.358011	-0.667156	-1.65685
ENSMUSG00000009112	1889.56	1456.75	0.37163	0.00023732	0.0011286	Bcl2l13	chr6	+	120836230	120892842	6933	protein_coding	BCL2-like_13_(apoptosis_facilitator)	1828	1947	1962	1366	1430	1590	8.01213	8.40224	8.48139	6.3617	6.54004	6.92144	7.45316	0.873525	0.639905	1.0865	1.17711	-1.24949	-1.04533	-0.608706
ENSMUSG00000009114	1172.38	1977.06	-0.74009	1.17e-07	1.1e-06	2610028H24Rik	chr10	+	76449081	76461110	1640	protein_coding	RIKEN_cDNA_2610028H24_gene	1320	1115	1118	1935	1702	2332	24.4581	20.3414	20.4309	38.0961	32.9065	42.9146	29.8579	8.71998	-0.619246	-1.09135	-1.08108	0.944748	0.349602	1.49733
ENSMUSG00000009207	977.316	482.157	1.0008	7.46e-13	1.49e-11	Lnp	chr2	-	74520291	74579435	4096	protein_coding	limb_and_neural_patterns	891	957	1121	459	497	492	6.61014	6.9904	8.20229	3.61823	3.84735	3.62515	5.48226	1.8503	0.609567	0.815082	1.47005	-1.00742	-0.883593	-1.00369
ENSMUSG00000009210	151.277	222.414	-0.53003	0.018389	0.049285	2310007L24Rik	chr11	+	106365472	106377558	1141	protein_coding	RIKEN_cDNA_2310007L24_gene	156	166	137	189	178	310	4.15463	4.35284	3.59852	5.34835	4.94652	8.19967	5.10009	1.49441	-0.632665	-0.500028	-1.00479	0.166127	-0.102762	2.07411
ENSMUSG00000009281	1035.83	2545.62	-1.2684	5.92e-17	1.85e-15	Rarres2	chr6	-	48569698	48572670	708	protein_coding	retinoic_acid_receptor_responder_(tazarotene_induced)_2	1032	1095	1017	2965	2169	2489	44.2934	46.2734	43.0504	135.218	97.1386	106.099	78.6789	36.0351	-0.954219	-0.899274	-0.988714	1.56901	0.51227	0.760932
ENSMUSG00000009293	1190.75	816.139	0.53311	0.00058792	0.0025061	Ube2g2	chr10	+	77622275	77645993	2031	protein_coding	ubiquitin-conjugating_enzyme_E2G_2	1194	1270	1150	882	846	708	17.8644	18.7087	16.9698	14.0218	13.2077	10.5207	15.2155	2.88081	0.919482	1.21258	0.608969	-0.414378	-0.696969	-1.62969
ENSMUSG00000009376	9913.21	14488.7	-0.53555	0.00036945	0.0016775	Met	chr6	+	17463800	17573980	6809	protein_coding	met_proto-oncogene	9446	9455	11200	13537	16839	12951	42.1558	41.5459	49.2974	64.1923	78.4149	57.4038	55.5017	13.0098	-1.02583	-1.07271	-0.476892	0.668005	1.76123	0.146204
ENSMUSG00000009378	737.656	575.766	0.34963	0.016106	0.043944	Slc16a12	chr19	-	34668403	34747289	4051	protein_coding	solute_carrier_family_16_(monocarboxylic_acid_transporters)_member_12	677	809	755	479	573	689	5.07831	5.97498	5.58566	3.81783	4.48495	5.13307	5.01247	0.704661	0.0934412	1.36593	0.813424	-1.69533	-0.748609	0.171151
ENSMUSG00000009394	212.853	540.559	-1.2735	3.36e-08	3.5e-07	Syn2	chr6	+	115134902	115282626	3854	protein_coding	synapsin_II	153	202	293	508	430	701	1.20635	1.56816	2.27848	4.25594	3.53771	5.48942	3.05601	1.51838	-1.21818	-0.979894	-0.512078	0.790271	0.317246	1.60264
ENSMUSG00000009418	363.081	570.838	-0.61902	0.007394	0.022788	Nav1	chr1	-	135434580	135607295	13117	protein_coding	neuron_navigator_1	357	305	440	451	433	861	0.82704	0.69569	1.00533	1.11016	1.04669	1.98102	1.11099	0.413391	-0.686875	-1.00461	-0.255595	-0.002003	-0.155534	2.10462
ENSMUSG00000009470	7886.04	5046.57	0.6333	1.47e-06	1.11e-05	Tnpo1	chr13	-	98839019	98926384	8453	protein_coding	transportin_1	7076	7749	9136	4260	5207	5763	25.4372	27.4274	32.3918	16.2721	19.5318	20.5759	23.606	5.3962	0.339352	0.708165	1.62813	-1.3591	-0.755018	-0.561536
ENSMUSG00000009535	893.485	481.496	0.87674	1.26e-10	1.9e-09	Rnmt	chr18	+	68300355	68324852	5008	protein_coding	RNA_(guanine-7-)_methyltransferase	802	973	940	466	496	483	4.86635	5.81298	5.62539	3.00445	3.14038	2.91074	4.22672	1.24415	0.514109	1.27497	1.1242	-0.982406	-0.873149	-1.05773
ENSMUSG00000009545	948.026	1432.22	-0.58534	1.22e-05	7.69e-05	Kcnq1	chr7	+	143106362	143427042	3029	protein_coding	potassium_voltage-gated_channel_subfamily_Q_member_1	1070	904	899	1395	1302	1620	10.7344	8.92934	8.89508	14.8703	13.6294	16.1412	12.2	2.84237	-0.515611	-1.15066	-1.16272	0.939467	0.502913	1.38661
ENSMUSG00000009549	1558.11	1211.66	0.35667	0.0082488	0.025001	Srp14	chr2	-	118475850	118479711	798	protein_coding	signal_recognition_particle_14	1706	1627	1391	1240	1179	1216	64.9635	61.0007	52.2413	50.1721	46.8464	45.9887	53.5354	7.083	1.61344	1.05397	-0.182716	-0.474844	-0.944378	-1.06547
ENSMUSG00000009566	512.739	368.657	0.46739	0.00057668	0.002466	Fpgs	chr2	-	32682609	32704137	2404	protein_coding	folylpolyglutamyl_synthetase	519	537	500	352	354	404	6.56033	6.68329	6.2334	4.72772	4.66911	5.07186	5.65762	0.85473	1.05614	1.19999	0.673641	-1.08794	-1.15651	-0.685315
ENSMUSG00000009575	3510.85	4995.53	-0.50038	0.00013826	0.00069676	Cbx5	chr15	-	103191544	103239816	8803	protein_coding	chromobox_5	3069	3400	4201	4695	5026	5304	10.594	11.5558	14.3025	17.2206	18.1033	18.1842	14.9934	3.06764	-1.43413	-1.12061	-0.225221	0.726042	1.01378	1.04014
ENSMUSG00000009585	2450.68	1221.32	0.98446	8.37e-12	1.45e-10	Apobec3	chr15	+	79891659	79915906	2765	protein_coding	apolipoprotein_B_mRNA_editing_enzyme_catalytic_polypeptide_3	2124	2923	2403	1087	1140	1465	23.3428	31.6289	26.0464	12.6934	13.073	15.9905	20.4625	7.06077	0.407925	1.58147	0.790838	-1.10032	-1.04656	-0.633355
ENSMUSG00000009621	1728.66	3032.28	-0.78972	1.63e-06	1.22e-05	Vav2	chr2	-	27262104	27427033	5221	protein_coding	vav_2_oncogene	1787	1541	1916	2302	2969	3934	10.4007	8.83078	10.9984	14.2362	18.0311	22.7406	14.2063	4.84995	-0.784663	-1.10837	-0.661421	0.00617204	0.788623	1.75966
ENSMUSG00000009628	929.447	1497.08	-0.65927	0.0013087	0.0050861	Tex15	chr8	+	33516738	33585582	8405	protein_coding	testis_expressed_gene_15	905	661	1255	1329	1649	1519	3.27193	2.35296	4.47503	5.10541	6.22083	5.45432	4.48008	1.31369	-0.919661	-1.6192	-0.00384708	0.476014	1.32509	0.741604
ENSMUSG00000009633	49.912	277.462	-2.2335	2.26e-13	4.77e-12	G0s2	chr1	-	193272161	193273188	842	protein_coding	G0/G1_switch_gene_2	34	42	76	276	179	389	1.22704	1.49241	2.70515	10.5838	6.74072	13.9431	6.11536	4.80499	-1.01734	-0.962115	-0.709723	0.929954	0.130149	1.62908
ENSMUSG00000009647	2977.7	1778.16	0.72705	2.34e-06	1.71e-05	Mcu	chr10	-	59446984	59616692	2872	protein_coding	mitochondrial_calcium_uniporter	2411	3209	3437	1934	1616	1782	25.5097	33.4299	35.8661	21.7428	17.8411	18.7259	25.5193	6.94024	-0.00137696	1.13983	1.49085	-0.544141	-1.10632	-0.978834
ENSMUSG00000009654	7.23525	32.8528	-1.6734	0.00010715	0.00055139	Oit3	chr10	-	59422958	59441778	2717	protein_coding	oncoprotein_induced_transcript_3	6	7	9	29	25	46	0.067105	0.077083	0.0992756	0.344629	0.291753	0.510962	0.231801	0.164763	-0.999597	-0.939037	-0.804343	0.68479	0.363869	1.69432
ENSMUSG00000009687	214.197	55.9491	1.6082	2.94e-05	0.00017215	Fxyd5	chr7	-	31032722	31042481	2998	protein_coding	FXYD_domain-containing_ion_transport_regulator_5	387	119	138	28	62	81	3.92258	1.18759	1.37955	0.301557	0.655731	0.815406	1.37707	1.1908	2.13765	-0.159121	0.00208201	-0.903181	-0.605758	-0.471668
ENSMUSG00000009739	833.42	1055.47	-0.33535	0.0081138	0.024682	Pou6f1	chr15	-	100575318	100599984	5301	protein_coding	POU_domain_class_6_transcription_factor_1	841	772	916	1034	1051	1085	4.82093	4.35722	5.17878	6.29806	6.28652	6.17721	5.51979	0.77266	-0.904476	-1.50462	-0.441346	1.00726	0.992331	0.850856
ENSMUSG00000009828	1836.44	2325.37	-0.33626	0.0039539	0.013271	Ick	chr9	+	78109192	78172107	6560	protein_coding	intestinal_cell_kinase	1761	1792	2023	2039	2315	2663	8.15734	8.17306	9.24233	10.0359	11.1896	12.2515	9.84161	1.50787	-1.11699	-1.10656	-0.397433	0.128864	0.893938	1.59818
ENSMUSG00000009863	2362.46	1825.99	0.36369	0.01632	0.044445	Sdhb	chr4	+	140961203	140979193	1232	protein_coding	succinate_dehydrogenase_complex_subunit_B_iron_sulfur_(Ip)	2493	2521	2152	2059	1732	1666	61.49	61.2227	52.3505	53.9622	44.5762	40.8117	52.4022	7.72887	1.17583	1.14124	-0.00668723	0.201835	-1.01257	-1.49964
ENSMUSG00000009900	351.778	768.485	-1.0347	0.00024635	0.001165	Wnt3a	chr11	-	59248033	59290752	2761	protein_coding	wingless-type_MMTV_integration_site_family_member_3A	316	412	341	1056	803	403	3.47787	4.46459	3.7015	12.3493	9.22178	4.40513	6.27002	3.33669	-0.836803	-0.541086	-0.769783	1.82194	0.884636	-0.558904
ENSMUSG00000009905	1178.43	1846.79	-0.63825	4.13e-07	3.48e-06	Kdsr	chr1	-	106720459	106759727	5518	protein_coding	3-ketodihydrosphingosine_reductase	1245	1074	1255	1760	1912	1873	6.85616	5.82335	6.81634	10.2985	10.9868	10.2442	8.50422	2.04786	-0.804778	-1.30911	-0.824218	0.876182	1.21229	0.849639
ENSMUSG00000010021	1291.35	1728.37	-0.41501	0.00054901	0.0023597	Kif19a	chr11	+	114765388	114790739	3433	protein_coding	kinesin_family_member_19A	1214	1358	1350	1555	1600	2069	10.7458	11.8352	11.7855	14.6251	14.7779	18.1889	13.6597	2.51755	-1.15746	-0.724722	-0.744456	0.383469	0.444129	1.79904
ENSMUSG00000010086	8.20261	25.0194	-1.1884	0.008242	0.024994	Rnf112	chr11	-	61448442	61454131	3161	protein_coding	ring_finger_protein_112	5	7	13	28	22	25	0.0480661	0.0662558	0.123256	0.286007	0.22068	0.238691	0.163826	0.0897512	-1.28979	-1.08712	-0.452027	1.36133	0.633465	0.834137
ENSMUSG00000010095	12467.4	4975.58	1.3079	7.98e-29	5.76e-27	Slc3a2	chr19	-	8706882	8723369	2813	protein_coding	solute_carrier_family_3_(activators_of_dibasic_and_neutral_amino_acid_transport)_member_2	12316	13917	11614	4662	5248	5029	133.043	148.022	123.738	53.5114	59.1547	53.9551	95.2373	40.3629	0.93665	1.30775	0.706099	-1.03377	-0.893953	-1.02278
ENSMUSG00000010154	646.986	440.864	0.54144	0.0003409	0.0015575	Spire2	chr8	+	123332713	123369515	2330	protein_coding	spire_homolog_2_(Drosophila)	613	751	601	455	395	476	7.99461	9.64349	7.73051	6.3052	5.37535	6.16554	7.20245	1.41913	0.558203	1.7201	0.372098	-0.632252	-1.28748	-0.730665
ENSMUSG00000010205	3655.38	2039.73	0.83318	6.62e-16	1.86e-14	Raver1	chr9	-	21074168	21091988	3440	protein_coding	ribonucleoprotein_PTB-binding_1	3531	3977	3591	2005	1929	2203	31.1912	34.5898	31.2857	18.8191	17.7803	19.3275	25.4989	6.96198	0.817621	1.30578	0.831199	-0.95947	-1.10868	-0.886445
ENSMUSG00000010307	170.884	254.162	-0.55226	0.0055224	0.017736	Tmem86a	chr7	+	47050640	47054776	1791	protein_coding	transmembrane_protein_86A	189	164	165	217	225	329	3.20671	2.73967	2.76107	3.91208	3.98339	5.54397	3.69115	0.963689	-0.502694	-0.987326	-0.965119	0.229258	0.30325	1.92263
ENSMUSG00000010362	172.182	539.936	-1.5906	7.04e-17	2.18e-15	Rdm1	chr11	+	101627195	101636100	1124	protein_coding	RAD52_motif_1	191	199	132	483	572	569	5.16369	5.29709	3.51963	13.8747	16.136	15.278	9.87818	5.29047	-0.89113	-0.865915	-1.20189	0.755424	1.18284	1.02067
ENSMUSG00000010392	1668.76	1337.91	0.31341	0.014646	0.040523	Gosr1	chr11	-	76726602	76763579	4289	protein_coding	golgi_SNAP_receptor_complex_member_1	1660	1695	1710	1098	1363	1583	11.761	11.824	11.9489	8.2659	10.0764	11.139	10.8359	1.31305	0.70458	0.752535	0.847699	-1.95725	-0.578403	0.230839
ENSMUSG00000010492	189.49	311.842	-0.6977	9.02e-05	0.00047072	Uckl1os	chr2	+	181578480	181585170	2018	antisense	uridine-cytidine_kinase_1-like_1_opposite_strand	192	184	199	284	272	388	2.89117	2.72802	2.95543	4.54403	4.27379	5.80271	3.86586	1.1144	-0.874635	-1.02104	-0.816964	0.608552	0.366057	1.73803
ENSMUSG00000010517	5176.98	1836.06	1.4707	1.53e-28	1.09e-26	Faf1	chr4	+	109676588	109963960	4468	protein_coding	Fas-associated_factor_1	4700	5517	5512	1941	1853	1698	31.9652	36.9437	36.9731	14.0267	13.1501	11.4695	24.088	11.3537	0.693798	1.13229	1.13488	-0.886172	-0.963385	-1.1114
ENSMUSG00000010554	1716.78	909.427	0.90335	8.18e-13	1.62e-11	Mettl16	chr11	+	74770830	74828525	12584	protein_coding	methyltransferase_like_16	1640	1729	1844	940	911	873	3.96021	4.1108	4.39169	2.41186	2.29544	2.09371	3.21062	0.956574	0.78362	0.94105	1.23469	-0.835015	-0.956729	-1.16762
ENSMUSG00000010608	3656.63	2666.06	0.45008	6.32e-05	0.00034138	Rbm25	chr12	+	83631236	83683123	4672	protein_coding	RNA_binding_motif_protein_25	3598	3745	3757	2317	2558	3184	23.4019	23.9828	24.1006	16.0128	17.3605	20.5679	20.9044	3.22825	0.773635	0.953565	0.990064	-1.51526	-1.09777	-0.104234
ENSMUSG00000010651	133.612	60.2259	0.96652	0.0099739	0.029516	Acaa1b	chr9	-	119148023	119157093	1689	protein_coding	acetyl-Coenzyme_A_acyltransferase_1B	181	170	53	38	58	88	3.25643	3.01141	0.94045	0.726437	1.08884	1.57244	1.766	1.00255	1.48664	1.24224	-0.823449	-1.03692	-0.675437	-0.19307
ENSMUSG00000010660	340.165	522.266	-0.59591	0.0018831	0.0069754	Plcd1	chr9	-	119071527	119093496	2651	protein_coding	phospholipase_C_delta_1	266	379	390	582	424	564	3.04905	4.2774	4.40904	7.08854	5.07133	6.42081	5.0527	1.35688	-1.47666	-0.571382	-0.474363	1.50039	0.013731	1.00828
ENSMUSG00000010663	10503.4	16064.1	-0.59805	0.00016597	0.00082016	Fads1	chr19	+	10182888	10196870	3456	protein_coding	fatty_acid_desaturase_1	11376	9257	11212	17342	16846	13740	100.025	80.1395	97.2297	162.02	154.557	119.987	118.993	30.1666	-0.628774	-1.28796	-0.721439	1.42632	1.17892	0.0329415
ENSMUSG00000010721	1365.14	1059.41	0.36016	0.006773	0.021111	Lmbr1	chr5	-	29229814	29378390	4920	protein_coding	limb_region_1	1255	1413	1479	1079	1091	1002	7.75125	8.59266	9.00933	7.08109	7.03113	6.14643	7.60198	0.974695	0.153142	1.0164	1.44389	-0.534415	-0.585671	-1.49334
ENSMUSG00000010755	2633.33	864.811	1.5797	7.94e-33	7.33e-31	Cars	chr7	-	143557230	143600090	3222	protein_coding	cysteinyl-tRNA_synthetase	2464	3097	2438	863	837	898	23.2385	28.7585	22.6776	8.64826	8.23693	8.41146	16.6619	8.45613	0.777735	1.43051	0.711407	-0.94767	-0.996313	-0.975674
ENSMUSG00000010760	24.4913	49.1229	-0.86679	0.014852	0.040996	Phlda2	chr7	-	143501545	143502541	757	protein_coding	pleckstrin_homology-like_domain_family_A_member_2	34	21	19	43	51	54	1.36482	0.829992	0.752224	1.83407	2.13619	2.15287	1.5117	0.57273	-0.256444	-1.19027	-1.32606	0.562877	1.09038	1.11951
ENSMUSG00000010797	126.804	267.703	-1.0126	4.52e-05	0.00025346	Wnt2	chr6	-	17988940	18030585	2255	protein_coding	wingless-type_MMTV_integration_site_family_member_2	121	109	155	237	193	386	1.63054	1.44621	2.06004	3.39348	2.71379	5.16608	2.73502	1.27021	-0.869527	-1.01465	-0.531398	0.518386	-0.0167157	1.9139
ENSMUSG00000010914	1256.86	492.942	1.33	1.94e-26	1.23e-24	Pdhx	chr2	-	103021075	103073513	2506	protein_coding	pyruvate_dehydrogenase_complex_component_X	1330	1231	1251	491	451	542	16.1274	14.697	14.9612	6.32622	5.70638	6.52738	10.7242	4.56551	1.18347	0.870157	0.928031	-0.963317	-1.09908	-0.919257
ENSMUSG00000010936	1823.5	1209.52	0.58088	5.67e-05	0.00031054	Vac14	chr8	+	110618638	110720396	3028	protein_coding	Vac14_homolog_(S._cerevisiae)	1890	1812	1830	1368	1122	1127	18.967	17.9041	18.1128	14.5873	11.749	11.2328	15.4255	3.1012	1.14198	0.79924	0.866522	-0.270293	-1.18549	-1.35196
ENSMUSG00000011096	2395.22	1518.98	0.64693	5.15e-07	4.25e-06	Akt1s1	chr7	+	44848991	44855421	2207	protein_coding	AKT1_substrate_1_(proline-rich)	2370	2680	2221	1585	1476	1492	32.6316	36.3315	30.1603	23.1884	21.2055	20.4027	27.32	6.05246	0.877601	1.48889	0.469281	-0.682633	-1.01024	-1.1429
ENSMUSG00000011148	4820.75	2716.23	0.81301	1.98e-09	2.49e-08	Adssl1	chr12	+	112620045	112641354	1846	protein_coding	adenylosuccinate_synthetase_like_1	5231	4423	4962	2786	2270	3135	86.1085	71.6862	80.5591	48.7296	38.9906	51.2538	62.888	17.4917	1.32751	0.502993	1.01025	-0.809429	-1.36621	-0.665122
ENSMUSG00000011154	507.065	739.08	-0.53404	5.12e-05	0.00028297	1700026D08Rik	chr7	-	83774101	83794880	2868	protein_coding	RIKEN_cDNA_1700026D08_gene	479	555	506	748	714	757	5.07516	5.78981	5.28763	8.42105	7.89377	7.96594	6.73889	1.38106	-1.20468	-0.687213	-1.05083	1.21802	0.836226	0.888482
ENSMUSG00000011158	1072.62	872.904	0.29322	0.017204	0.04648	Brf1	chr12	-	112959862	113000621	2755	protein_coding	BRF1_homolog_subunit_of_RNA_polymerase_III_transcription_initiation_factor_IIIB_(S._cerevisiae)	1053	1058	1145	806	925	891	11.6145	11.4899	12.4558	9.4462	10.646	9.7606	10.9022	1.06108	0.671316	0.553862	1.46425	-1.37215	-0.241434	-1.07585
ENSMUSG00000011256	3651.13	6516.1	-0.80924	7.24e-06	4.8e-05	Adam19	chr11	+	46055992	46147343	6383	protein_coding	a_disintegrin_and_metallopeptidase_domain_19_(meltrin_beta)	4374	3001	3680	6099	7645	5732	20.8232	14.0667	17.2788	30.8516	37.9768	27.102	24.6832	8.19609	-0.470955	-1.29531	-0.903408	0.752606	1.62195	0.295123
ENSMUSG00000011257	2972.38	2294.39	0.36813	0.003333	0.011495	Pabpc4	chr4	+	123262351	123298925	3166	protein_coding	poly(A)_binding_protein_cytoplasmic_4	2707	2946	3377	2311	2313	2255	25.9819	27.8402	31.9676	23.5685	23.1649	21.4959	25.6698	3.47805	0.0897161	0.624016	1.81071	-0.604156	-0.720214	-1.20007
ENSMUSG00000011305	537.949	329.96	0.69057	3.2e-06	2.27e-05	Plin5	chr17	-	56111601	56117596	1986	protein_coding	perilipin_5	526	512	595	340	300	352	8.04821	7.71331	8.97898	5.52769	4.78969	5.34914	6.7345	1.57478	0.834219	0.621555	1.42527	-0.766342	-1.23498	-0.879722
ENSMUSG00000011427	940.684	639.373	0.54895	8.41e-06	5.51e-05	Zfp790	chr7	+	29816072	29832042	4525	protein_coding	zinc_finger_protein_790	911	957	988	644	575	706	6.11776	6.32767	6.54377	4.59527	4.02916	4.70876	5.38707	0.973615	0.750502	0.966093	1.18805	-0.813253	-1.3947	-0.696688
ENSMUSG00000011752	1837.11	1410.31	0.37639	0.0013385	0.0051867	Pgam1	chr19	+	41911871	41918664	1831	protein_coding	phosphoglycerate_mutase_1	1752	2048	1779	1391	1287	1570	29.0763	33.4651	29.119	24.5292	22.2872	25.8781	27.3925	3.6343	0.46331	1.67092	0.475077	-0.787861	-1.40475	-0.4167
ENSMUSG00000011831	2566.11	2035.55	0.32989	0.0042455	0.014121	Evi5	chr5	-	107744795	107875107	5849	protein_coding	ecotropic_viral_integration_site_5	2444	2476	2872	1830	2063	2239	12.6973	12.6654	14.7161	10.1021	11.1836	11.5529	12.1529	1.45109	0.375172	0.353173	1.76636	-1.41327	-0.667971	-0.413466
ENSMUSG00000011837	631.209	472.681	0.41031	0.0014632	0.0055935	Snapc2	chr8	+	4253102	4256219	1513	protein_coding	small_nuclear_RNA_activating_complex_polypeptide_2	651	617	647	448	451	525	13.0748	12.201	12.8161	9.56055	9.45155	10.4723	11.2627	1.49329	1.21349	0.628358	1.04022	-1.13987	-1.21287	-0.52933
ENSMUSG00000011877	3050.65	2308.51	0.39818	0.00011133	0.00057024	Git1	chr11	+	77493562	77507786	3512	protein_coding	G_protein-coupled_receptor_kinase-interactor_1	2817	3228	3222	2240	2224	2481	24.3739	27.4998	27.4954	20.5938	20.0792	21.3203	23.5604	3.09846	0.262555	1.2714	1.26999	-0.957432	-1.12354	-0.722984
ENSMUSG00000011960	2598.97	2099.35	0.30391	0.011351	0.032818	Ccnt1	chr15	-	98538689	98570923	7397	protein_coding	cyclin_T1	2364	2692	2840	1914	2236	2158	9.71147	10.8885	11.5067	8.35468	9.58477	8.80473	9.80849	1.09781	-0.0883776	0.983827	1.54694	-1.32428	-0.203788	-0.914327
ENSMUSG00000012017	2183.55	5702.35	-1.3615	1.3e-24	7.23e-23	Scarf2	chr16	+	17797282	17808287	3302	protein_coding	scavenger_receptor_class_F_member_2	2257	1969	2398	5587	4877	6755	20.7705	17.841	21.7651	54.6318	46.8318	61.7403	37.2634	17.7096	-0.931299	-1.09672	-0.875136	0.980732	0.540296	1.38213
ENSMUSG00000012076	520.684	360.378	0.52087	0.00031792	0.0014643	Brms1l	chr12	+	55836366	55869735	2566	protein_coding	breast_cancer_metastasis-suppressor_1-like	498	509	574	369	343	370	5.89747	5.93487	6.70417	4.64316	4.23841	4.35176	5.29497	0.929976	0.647862	0.688083	1.5153	-0.700895	-1.13612	-1.01423
ENSMUSG00000012114	3699.75	1749.82	1.0694	1.64e-25	9.53e-24	Med15	chr16	-	17651221	17722930	3383	protein_coding	mediator_complex_subunit_15	3592	3973	3668	1706	1626	1938	32.2647	35.1372	32.495	16.2825	15.24	17.2891	24.7847	8.58435	0.871346	1.20597	0.898179	-0.990436	-1.11188	-0.873176
ENSMUSG00000012117	2040.42	1513.73	0.42246	0.0036256	0.012345	Dhdds	chr4	-	133969028	134000918	3219	protein_coding	dehydrodolichyl_diphosphate_synthase	1802	2160	2239	1659	1465	1403	17.0109	20.0763	20.846	16.6406	14.4305	13.154	17.0264	2.76207	-0.00560985	1.10421	1.38288	-0.139667	-0.939819	-1.40199
ENSMUSG00000012296	673.671	490.401	0.45054	0.00067599	0.0028253	Tjap1	chr17	-	46257851	46283026	2595	protein_coding	tight_junction_associated_protein_1	665	725	655	498	449	528	7.78713	8.35894	7.56473	6.19635	5.48624	6.14069	6.92234	1.03479	0.835707	1.38829	0.620787	-0.701587	-1.38782	-0.755376
ENSMUSG00000012350	7127.17	5328.37	0.41403	0.00047629	0.0020829	Ehf	chr2	-	103263433	103303278	4469	protein_coding	ets_homologous_factor	6198	7433	8032	4887	5341	5817	42.1439	49.7627	53.8645	35.3082	37.8946	39.2834	43.0429	6.62741	-0.135655	1.01394	1.63286	-1.16707	-0.776812	-0.567263
ENSMUSG00000012422	1967.14	967.505	1.0112	4.76e-19	1.76e-17	Tmem167	chr13	+	90089123	90143907	8689	protein_coding	transmembrane_protein_167	1940	1914	2117	878	993	1041	6.78461	6.59056	7.30198	3.26263	3.62364	3.61577	5.19653	1.71323	0.926949	0.813684	1.22893	-1.1288	-0.918086	-0.922677
ENSMUSG00000012519	1682.27	130.467	3.5784	2.62e-96	2.3e-93	Mlkl	chr8	-	111311797	111338177	2003	protein_coding	mixed_lineage_kinase_domain-like	1584	1696	1829	97	122	178	24.0307	25.3335	27.3667	1.56363	1.93128	2.682	13.818	11.8036	0.865226	0.975596	1.14785	-1.03819	-1.00704	-0.94344
ENSMUSG00000012535	3985.87	2366.43	0.74437	1.95e-12	3.68e-11	Tnpo3	chr6	-	29540827	29609887	4251	protein_coding	transportin_3	3837	3967	4298	2322	2381	2401	27.428	27.9204	30.3015	17.6366	17.7596	17.046	23.0153	5.60961	0.786618	0.874399	1.29888	-0.958845	-0.936914	-1.06414
ENSMUSG00000013089	11941.7	33504.4	-1.4301	8.62e-13	1.7e-11	Etv5	chr16	-	22381309	22439719	3975	protein_coding	ets_variant_5	16454	8654	10974	31838	33310	35621	125.785	65.1374	82.7403	258.614	265.707	270.451	178.072	88.7668	-0.589048	-1.27227	-1.07396	0.907341	0.987244	1.04069
ENSMUSG00000013150	674.395	911.454	-0.42744	0.0014797	0.0056504	Gfod2	chr8	-	105713854	105758664	4352	protein_coding	glucose-fructose_oxidoreductase_domain_containing_2	729	703	613	860	847	1042	5.09016	4.833	4.22144	6.38048	6.17106	7.22602	5.65369	1.02555	-0.549492	-0.800247	-1.39657	0.708676	0.504478	1.53315
ENSMUSG00000013160	4209.26	3242.93	0.36986	0.0060992	0.019314	Atp6v0d1	chr8	-	105524465	105566047	1629	protein_coding	ATPase_H+_transporting_lysosomal_V0_subunit_D1	4593	4193	3976	3510	3117	3080	85.6778	77.0112	73.1501	69.5712	60.671	57.0624	70.524	9.64212	1.57163	0.672806	0.272359	-0.0988081	-1.02187	-1.39612
ENSMUSG00000013236	1928.06	2965.05	-0.60652	9.69e-05	0.00050284	Ptprs	chr17	-	56412431	56476483	6855	protein_coding	protein_tyrosine_phosphatase_receptor_type_S	1699	1782	2378	2718	2606	3647	7.53146	7.77769	10.3967	12.8022	12.054	16.0564	11.1031	2.962	-1.20581	-1.12268	-0.238494	0.573649	0.321051	1.67229
ENSMUSG00000013418	9.8512	1.3361	1.2698	0.013692	0.038325	B4galnt2	chr11	-	95865943	95914891	1722	protein_coding	beta-14-N-acetyl-galactosaminyl_transferase_2	7	12	11	0	3	1	0.123526	0.208496	0.191447	0	0.05524	0.0175262	0.0993726	0.081128	0.297718	1.34508	1.13493	-1.22489	-0.543987	-1.00886
ENSMUSG00000013419	1210.02	1521.98	-0.32597	0.0075027	0.023062	Zfp651	chr9	+	121760033	121771742	6353	protein_coding	zinc_finger_protein_651	1130	1181	1364	1513	1499	1558	5.40496	5.56188	6.43465	7.6896	7.48149	7.40132	6.66232	0.92342	-1.36163	-1.1917	-0.246546	1.11248	0.887111	0.800286
ENSMUSG00000013495	459.109	612.753	-0.40935	0.0026293	0.0093452	Tmem175	chr5	+	108629770	108647770	2944	protein_coding	transmembrane_protein_175	444	500	450	591	555	702	4.58288	5.08139	4.58104	6.48177	5.97751	7.19647	5.65018	0.982804	-1.08597	-0.578739	-1.08784	0.84614	0.333065	1.57335
ENSMUSG00000013539	587.475	262.787	1.1349	2.19e-14	5.22e-13	Tango2	chr16	-	18300825	18348103	3813	protein_coding	transport_and_golgi_organization_2	561	640	583	242	239	313	4.47084	5.02185	4.58238	2.04924	1.98745	2.47741	3.43153	1.28064	0.811559	1.24182	0.898658	-1.07938	-1.12762	-0.745034
ENSMUSG00000013584	2814.24	4833.38	-0.76219	8.5e-07	6.73e-06	Aldh1a2	chr9	+	71215789	71296243	2264	protein_coding	aldehyde_dehydrogenase_family_1_subfamily_A2	2185	3037	3341	5012	4454	5054	29.327	40.1346	44.2272	71.479	62.3791	67.372	52.4865	15.4774	-1.49634	-0.79806	-0.533634	1.22711	0.639166	0.961755
ENSMUSG00000013593	5649.64	4271	0.39607	0.004844	0.015823	Ndufs2	chr1	-	171234853	171247122	1845	protein_coding	NADH_dehydrogenase_(ubiquinone)_Fe-S_protein_2	5988	6013	5135	4566	4305	3898	98.623	97.5091	83.413	79.9067	73.9848	63.7626	82.8665	12.353	1.27552	1.18535	0.0442353	-0.239603	-0.718997	-1.5465
ENSMUSG00000013646	1292.67	1647.91	-0.34628	0.0013292	0.00516	Sh3bp5l	chr11	+	58330724	58347728	6171	protein_coding	SH3_binding_domain_protein_5_like	1269	1285	1370	1551	1676	1727	6.24884	6.23014	6.65357	8.11521	8.6116	8.44612	7.38425	1.02659	-1.106	-1.12421	-0.711756	0.712036	1.19557	1.03437
ENSMUSG00000013663	6176.08	4581.19	0.4198	0.010541	0.030848	Pten	chr19	+	32757497	32826160	8292	protein_coding	phosphatase_and_tensin_homolog	5144	5717	7917	4116	5015	4627	18.851	20.6281	28.6148	16.0273	19.1768	16.8407	20.0231	4.13053	-0.283769	0.146464	2.08004	-0.967394	-0.204885	-0.770461
ENSMUSG00000013701	1138.42	875.581	0.37075	0.014374	0.039915	Timm23	chr14	-	32180162	32201898	1173	protein_coding	translocase_of_inner_mitochondrial_membrane_23	1262	1180	1009	932	859	830	32.693	30.0978	25.78	25.6544	23.2199	21.355	26.4667	3.86767	1.60983	0.938833	-0.177547	-0.210021	-0.839462	-1.32163
ENSMUSG00000013736	576.205	410.478	0.48088	0.00049389	0.0021518	Trnt1	chr6	+	106769120	106782474	2283	protein_coding	tRNA_nucleotidyl_transferase_CCA-adding_1	600	590	558	413	403	416	7.98617	7.73208	7.32517	5.84101	5.59712	5.4993	6.66348	1.04068	1.27098	1.02683	0.635828	-0.790314	-1.02467	-1.11866
ENSMUSG00000013846	8746.49	7066.83	0.30336	0.011408	0.032949	St3gal1	chr15	-	67102875	67113992	4985	protein_coding	ST3_beta-galactoside_alpha-23-sialyltransferase_1	8138	9152	9277	5888	7158	8307	49.6073	54.9289	55.774	38.137	45.5294	50.2921	49.0448	5.95981	0.094384	0.987306	1.1291	-1.83023	-0.589847	0.209281
ENSMUSG00000013858	4350.58	3321.69	0.38269	0.0045818	0.015034	Tmem259	chr10	-	79974948	79984330	3487	protein_coding	transmembrane_protein_259	4560	4417	4220	3520	3401	3008	39.738	37.8988	36.2702	32.5938	30.9257	26.0343	33.9101	4.62081	1.26122	0.863201	0.510746	-0.284881	-0.64586	-1.70442
ENSMUSG00000013921	49.4399	106.742	-1.036	6.21e-05	0.00033614	Clip3	chr7	+	30291672	30308367	3381	protein_coding	CAP-GLY_domain_containing_linker_protein_3	51	51	48	108	90	124	0.458372	0.45131	0.425486	1.03139	0.84404	1.10687	0.719578	0.285598	-0.914592	-0.939318	-1.02974	1.09178	0.435793	1.35608
ENSMUSG00000013997	1566.8	1199.24	0.38108	0.00071129	0.0029587	Nit1	chr1	-	171338008	171345646	3041	protein_coding	nitrilase_1	1661	1556	1535	1137	1203	1266	16.5976	15.3089	15.128	12.0722	12.5434	12.5643	14.0357	1.71391	1.49477	0.742833	0.637293	-1.14563	-0.870731	-0.858538
ENSMUSG00000014077	7272.72	5007.05	0.53268	7.24e-07	5.83e-06	Chp1	chr2	+	119547697	119587027	3027	protein_coding	calcineurin-like_EF_hand_protein_1	7059	7760	7262	4591	5327	5124	70.8637	76.7008	71.9007	48.971	55.8002	51.0878	62.554	10.9402	0.759553	1.29309	0.854344	-1.24157	-0.617339	-1.04808
ENSMUSG00000014164	550.646	243.583	1.1254	6.55e-08	6.45e-07	Klhl3	chr13	-	58004221	58113592	3156	protein_coding	kelch-like_3	464	500	710	186	241	312	4.4676	4.74005	6.74234	1.90292	2.42128	2.98358	3.8763	1.63901	0.360767	0.527	1.74864	-1.20401	-0.887738	-0.544666
ENSMUSG00000014177	688.21	921.881	-0.41418	0.0026903	0.0095197	Tvp23b	chr11	+	62879455	62916780	1784	protein_coding	trans-golgi_network_vesicle_protein_23B	769	701	616	896	890	987	13.0986	11.7564	10.3485	16.2165	15.8183	16.6972	13.9892	2.40393	-0.370495	-0.928835	-1.51451	0.926506	0.760877	1.12646
ENSMUSG00000014195	2016.7	1475.83	0.44535	6.76e-05	0.00036231	Dnajc7	chr11	-	100582818	100620168	2330	protein_coding	DnaJ_(Hsp40)_homolog_subfamily_C_member_7	1955	2130	2038	1382	1550	1500	25.4967	27.3511	26.2143	19.1512	21.0931	19.4292	23.1226	3.33182	0.712552	1.26911	0.927922	-1.19196	-0.609113	-1.10851
ENSMUSG00000014226	3519.18	964.972	1.8313	4.26e-38	4.95e-36	Cacybp	chr1	-	160202367	160212892	2115	protein_coding	calcyclin_binding_protein	3486	3618	3578	1086	925	872	50.0853	51.181	50.7013	16.5792	13.8675	12.443	32.4762	18.2228	0.966318	1.02645	1.00013	-0.872368	-1.02118	-1.09934
ENSMUSG00000014243	160.658	72.2308	1.0896	5.09e-06	3.47e-05	Zswim7	chr11	-	62267224	62281375	732	protein_coding	zinc_finger_SWIM-type_containing_7	179	171	137	75	75	66	7.43079	6.98933	5.60917	3.30822	3.24875	2.72115	4.88457	1.88324	1.35205	1.11763	0.384767	-0.837044	-0.868623	-1.14877
ENSMUSG00000014349	5136.73	3685.78	0.47434	2.99e-06	2.13e-05	Ube2z	chr11	-	96047432	96065388	3997	protein_coding	ubiquitin-conjugating_enzyme_E2Z_(putative)	4996	5289	5310	3672	3683	3705	37.9823	39.5904	39.8153	29.6628	29.2168	27.9753	34.0405	5.1463	0.765953	1.07843	1.12213	-0.850646	-0.937306	-1.17856
ENSMUSG00000014402	1937.46	1437.05	0.42554	0.00038691	0.0017473	Tsg101	chr7	-	46888949	46919969	1949	protein_coding	tumor_susceptibility_gene_101	1894	2087	1901	1476	1428	1403	29.5298	32.0377	29.2321	24.4522	23.2317	21.7253	26.7015	3.75808	0.752609	1.41993	0.673377	-0.598514	-0.923273	-1.32412
ENSMUSG00000014418	1275.15	1651.01	-0.36772	0.0017657	0.0065866	Hps5	chr7	-	46760466	46796064	4953	protein_coding	Hermansky-Pudlak_syndrome_5_homolog_(human)	1286	1396	1188	1542	1679	1744	7.88979	8.43272	7.18849	10.0522	10.7485	10.6267	9.15639	1.38442	-0.914899	-0.522732	-1.42147	0.647041	1.15002	1.06204
ENSMUSG00000014444	11132.4	9040.15	0.2964	0.011462	0.033077	Piezo1	chr8	-	122481698	122551329	8216	protein_coding	piezo-type_mechanosensitive_ion_channel_component_1	9832	11301	12698	8549	8470	10236	36.3642	41.1535	46.3196	33.5969	32.688	37.6002	37.9537	4.64735	-0.342021	0.688516	1.80013	-0.937496	-1.13306	-0.0760695
ENSMUSG00000014496	1180.22	857.108	0.45086	0.0028138	0.0099006	Ankrd28	chr14	-	31700015	31830415	5229	protein_coding	ankyrin_repeat_domain_28	1060	1173	1353	736	780	1081	6.15999	6.71166	7.75476	4.54468	4.72979	6.23918	6.02334	1.1103	0.123075	0.619935	1.55942	-1.33177	-1.16505	0.194394
ENSMUSG00000014504	756.307	469.487	0.67132	3.39e-05	0.00019525	Srp19	chr18	+	34330847	34336599	3295	protein_coding	signal_recognition_particle_19	802	824	668	496	477	431	7.39626	7.48208	6.0759	4.86038	4.59017	3.94768	5.72541	1.36613	1.22305	1.28587	0.256557	-0.6332	-0.830994	-1.30129
ENSMUSG00000014550	1743.48	1229.29	0.49495	0.00038854	0.0017533	Zfyve20	chr6	-	92186712	92214925	5334	protein_coding	zinc_finger_FYVE_domain_containing_20	1551	1766	1981	1094	1356	1242	8.83592	9.90577	11.1307	6.62229	8.06069	7.02731	8.5971	1.57271	0.15185	0.832107	1.61095	-1.25568	-0.341078	-0.99815
ENSMUSG00000014592	369.446	551.133	-0.56326	0.00024194	0.0011487	Camta1	chr4	-	150917322	151861876	8533	protein_coding	calmodulin_binding_transcription_activator_1	321	410	392	523	580	551	1.14313	1.43758	1.37681	1.97899	2.15522	1.94881	1.67342	0.371068	-1.4291	-0.635579	-0.799355	0.823476	1.2984	0.742151
ENSMUSG00000014599	1554.66	2566.43	-0.70503	1.34e-05	8.39e-05	Csf1	chr3	-	107741048	107760469	4176	protein_coding	colony_stimulating_factor_1_(macrophage)	1384	1503	1837	2310	2124	3352	10.0709	10.7683	13.1837	17.8606	16.1272	24.225	15.3726	4.81703	-1.10062	-0.955834	-0.454409	0.516488	0.156651	1.83772
ENSMUSG00000014602	5132.93	1500.83	1.7393	2.76e-34	2.87e-32	Kif1a	chr1	-	93015464	93101951	8206	protein_coding	kinesin_family_member_1A	4251	5467	5891	1352	1381	1804	15.7417	19.9328	21.5153	5.31972	5.33615	6.63476	12.4134	6.88311	0.48355	1.09244	1.32235	-1.03059	-1.02821	-0.839539
ENSMUSG00000014704	5.59522	18.9198	-1.2068	0.011092	0.032182	Hoxa2	chr6	-	52162511	52164831	1681	protein_coding	homeobox_A2	5	5	7	23	12	22	0.0903848	0.0889923	0.124801	0.441778	0.226349	0.39498	0.227881	0.142885	-0.962285	-0.97203	-0.721415	1.49698	-0.0107201	1.16947
ENSMUSG00000014725	1654.67	1135.26	0.53166	0.00038006	0.0017203	Adam28	chr14	-	68606027	68655842	3110	protein_coding	a_disintegrin_and_metallopeptidase_domain_28	1434	1917	1679	923	1197	1308	14.0114	18.4422	16.18	9.58264	12.2039	12.6931	13.8522	2.85195	0.0558194	1.60941	0.816226	-1.49707	-0.577955	-0.406429
ENSMUSG00000014748	4021.37	3239.14	0.30887	0.0037852	0.012793	Tex261	chr6	-	83768885	83775813	2984	protein_coding	testis_expressed_gene_261	4073	4010	4120	3263	3235	3217	41.4771	40.2065	41.3798	35.3071	34.3749	32.5366	37.547	3.59147	1.0943	0.740498	1.06718	-0.62367	-0.883239	-1.39507
ENSMUSG00000014769	6827.5	2575.44	1.3771	1.65e-20	6.95e-19	Psmb1	chr17	-	15475721	15498276	1036	protein_coding	proteasome_(prosome_macropain)_subunit_beta_type_1	7117	7025	6570	2833	2629	2223	208.752	202.879	190.062	88.2939	80.463	64.759	139.201	61.9977	1.12182	1.02709	0.82036	-0.821119	-0.947428	-1.20073
ENSMUSG00000014776	4427.51	423.171	3.3157	2.62e-111	4.19e-108	Nol3	chr8	+	105276447	105281939	2869	protein_coding	nucleolar_protein_3_(apoptosis_repressor_with_CARD_domain)	4808	4622	3995	451	343	481	50.9245	48.2003	41.7326	5.07563	3.79078	5.05982	25.7973	21.3343	1.17778	1.05009	0.746934	-0.971282	-1.03151	-0.972023
ENSMUSG00000014778	891.007	1270.96	-0.49738	0.0048603	0.015871	Fhod1	chr8	-	105329163	105347953	4304	protein_coding	formin_homology_2_domain_containing_1	922	837	944	1164	966	1733	6.50956	5.8184	6.57339	8.73222	7.11656	12.152	7.81702	2.13583	-0.612154	-0.935757	-0.58227	0.428499	-0.327953	2.02964
ENSMUSG00000014846	5222.52	8186.08	-0.63809	8.17e-07	6.49e-06	Tppp3	chr8	-	105467493	105471526	1396	protein_coding	tubulin_polymerization-promoting_protein_family_member_3	5864	5405	4560	8067	7551	9031	127.644	115.841	97.8969	186.582	171.508	195.241	149.119	37.0232	-0.580028	-0.898849	-1.38351	1.01189	0.604735	1.24576
ENSMUSG00000014850	323.757	428.943	-0.39806	0.0055505	0.017813	Msh3	chr13	-	92211872	92355003	4254	protein_coding	mutS_homolog_3_(E._coli)	341	319	322	404	423	464	2.43585	2.24359	2.26855	3.06639	3.15289	3.29186	2.74319	0.436404	-0.704256	-1.1448	-1.08761	0.74061	0.93881	1.25725
ENSMUSG00000014867	22966.6	8479.01	1.4211	2.85e-38	3.34e-36	Surf4	chr2	-	26920040	26933928	3281	protein_coding	surfeit_gene_4	21790	23056	24897	8877	7720	8874	201.811	210.246	227.421	87.3582	74.6065	81.6269	147.178	66.5122	0.82139	0.948217	1.20644	-0.899384	-1.0911	-0.985553
ENSMUSG00000014905	2744.62	1670.76	0.70599	1.22e-08	1.36e-07	Dnajb9	chr12	-	44205897	44210068	1865	protein_coding	DnaJ_(Hsp40)_homolog_subfamily_B_member_9	2769	2731	2829	1727	1703	1571	45.1167	43.812	45.4615	29.899	28.9535	25.4225	36.4442	8.47777	1.02297	0.869074	1.06364	-0.772038	-0.883567	-1.30007
ENSMUSG00000014959	4187.57	3247.86	0.36179	0.0023317	0.0084065	Gorasp2	chr2	+	70661576	70712636	2417	protein_coding	golgi_reassembly_stacking_protein_2	4079	4642	3993	3413	2973	3367	51.2826	57.4617	49.5122	45.5935	39.0017	42.0423	47.4824	6.09963	0.623029	1.63606	0.33278	-0.30966	-1.39035	-0.891861
ENSMUSG00000015016	813.57	641.927	0.33619	0.013751	0.038458	Acsf3	chr8	+	122775505	122817880	2206	protein_coding	acyl-CoA_synthetase_family_member_3	796	908	766	668	601	658	10.9648	12.3149	10.4067	9.7772	8.63842	9.00204	10.184	1.23499	0.63222	1.72542	0.180313	-0.329397	-1.25149	-0.957066
ENSMUSG00000015087	3564.07	2664.48	0.41417	0.00055178	0.0023699	Rabl6	chr2	-	25583018	25608521	3908	protein_coding	RAB_member_RAS_oncogene_family-like_6	3461	3820	3540	2790	2634	2556	26.9116	29.2455	27.148	23.0512	21.3711	19.7391	24.5778	3.41241	0.68394	1.36788	0.753213	-0.447356	-0.939706	-1.41797
ENSMUSG00000015090	0	9.33581	-1.6767	0.0009279	0.0037548	Ptgds	chr2	-	25466709	25470046	1327	protein_coding	prostaglandin_D2_synthase_(brain)	0	0	0	8	11	9	0	0	0	0.194654	0.262837	0.204688	0.110363	0.112391	-0.981957	-0.981957	-0.981957	0.749976	1.35664	0.839254
ENSMUSG00000015093	1595.22	2537.86	-0.64163	0.0018856	0.0069834	Clic3	chr2	+	25456838	25458776	918	protein_coding	chloride_intracellular_channel_3	1684	1815	1340	3047	2623	1864	55.7433	59.154	43.7473	107.17	90.5985	61.2807	69.6156	21.9513	-0.631963	-0.476584	-1.17844	1.71081	0.955885	-0.379703
ENSMUSG00000015095	1785.82	1437.57	0.30951	0.0059536	0.01893	Fbxw5	chr2	+	25500750	25505471	2388	protein_coding	F-box_and_WD-40_domain_protein_5	1788	1848	1784	1458	1421	1433	22.7523	23.1536	22.3898	19.7136	18.868	18.1106	20.8313	2.00077	0.960147	1.16068	0.778938	-0.558622	-0.981296	-1.35985
ENSMUSG00000015112	907.577	586.257	0.62148	3.19e-07	2.74e-06	Slc25a13	chr6	-	6041218	6217173	3121	protein_coding	solute_carrier_family_25_(mitochondrial_carrier_adenine_nucleotide_translocator)_member_13	863	915	978	542	577	647	8.40253	8.77158	9.39149	5.60724	5.86202	6.25649	7.38189	1.51313	0.674521	0.918419	1.32811	-1.17284	-1.00446	-0.743758
ENSMUSG00000015127	908.869	563.121	0.67431	1.01e-05	6.54e-05	Unkl	chr17	+	25188397	25234443	4787	protein_coding	unkempt-like_(Drosophila)	973	819	964	522	486	696	6.1765	5.11883	6.03536	3.52088	3.21913	4.388	4.74311	1.14077	1.2565	0.329353	1.13278	-1.07141	-1.33593	-0.311298
ENSMUSG00000015143	10511.8	7388.07	0.50388	6.18e-07	5.03e-06	Actn1	chr12	-	80167542	80260371	3739	protein_coding	actinin_alpha_1	9953	11258	10713	7424	7225	7530	80.8894	90.0858	85.8707	64.1101	61.27	60.7799	73.8343	12.1216	0.582026	1.3407	0.992973	-0.802224	-1.03652	-1.07695
ENSMUSG00000015149	3195.55	2118.53	0.58139	5.54e-05	0.00030419	Sirt2	chr7	+	28766735	28788665	2117	protein_coding	sirtuin_2	3241	3639	2818	2250	2099	1991	46.5212	51.4294	39.8942	34.3167	31.4382	28.3838	38.6639	8.19552	0.958733	1.55762	0.150115	-0.530439	-0.881672	-1.25436
ENSMUSG00000015176	1516.65	1160.78	0.3805	0.002392	0.0085938	Nolc1	chr19	+	46075863	46085528	3634	protein_coding	nucleolar_and_coiled-body_phosphoprotein_1	1495	1622	1487	1187	1177	1113	12.5011	13.3542	12.2635	10.5465	10.2697	9.24338	11.3631	1.43908	0.790826	1.38358	0.625721	-0.567402	-0.759778	-1.47295
ENSMUSG00000015214	1645.37	1083.26	0.5935	3.6e-06	2.53e-05	Mtmr1	chrX	+	71364760	71419196	4640	protein_coding	myotubularin_related_protein_1	1541	1569	1887	966	1101	1197	10.092	10.1171	12.1883	6.72207	7.52376	7.78568	9.07148	1.88935	0.540147	0.553417	1.64968	-1.24351	-0.819185	-0.680554
ENSMUSG00000015222	492.268	291.202	0.72692	0.00046315	0.0020332	Map2	chr1	+	66175273	66442583	6258	protein_coding	microtubule-associated_protein_2	412	597	488	322	312	233	2.00057	2.85423	2.33708	1.66136	1.58083	1.12367	1.92629	0.558131	0.133091	1.66258	0.736008	-0.474674	-0.618965	-1.43804
ENSMUSG00000015224	50.7378	108.881	-1.0068	0.00043073	0.0019122	Cyp2j9	chr4	-	96568429	96591578	2536	protein_coding	cytochrome_P450_family_2_subfamily_j_polypeptide_9	51	59	44	118	121	85	0.611102	0.69607	0.519988	1.50237	1.51287	1.01156	0.975659	0.405384	-0.899289	-0.68969	-1.12405	1.29929	1.32519	0.0885509
ENSMUSG00000015243	1109.19	3218.77	-1.5116	1.54e-30	1.27e-28	Abca1	chr4	-	53030787	53159895	10262	protein_coding	ATP-binding_cassette_sub-family_A_(ABC1)_member_1	1142	1003	1220	3209	2795	3703	3.38164	2.92428	3.56301	10.0967	8.63605	10.8904	6.58201	3.36328	-0.951563	-1.08755	-0.897636	1.04503	0.610724	1.28099
ENSMUSG00000015291	4624.17	3386.66	0.44545	3.04e-06	2.16e-05	Gdi1	chrX	+	74304998	74311862	3696	protein_coding	guanosine_diphosphate_(GDP)_dissociation_inhibitor_1	4587	4821	4628	3334	3167	3692	37.7129	39.0261	37.5276	29.1258	27.1695	30.1474	33.4516	4.74242	0.898558	1.17547	0.859489	-0.912148	-1.32465	-0.69672
ENSMUSG00000015354	463.83	2154.67	-2.1001	5.55e-20	2.19e-18	Pcolce2	chr9	+	95637601	95698096	4438	protein_coding	procollagen_C-endopeptidase_enhancer_2	536	356	513	2310	1349	2877	3.67004	2.40001	3.46433	16.8062	9.63807	19.5647	9.25722	6.77213	-0.825025	-1.01256	-0.8554	1.11471	0.0562386	1.52204
ENSMUSG00000015357	2316.63	1524.22	0.59714	2.58e-08	2.75e-07	Clpx	chr9	+	65294260	65330658	2885	protein_coding	caseinolytic_mitochondrial_matrix_peptidase_chaperone_subunit	2206	2448	2381	1371	1489	1738	23.2355	25.3873	24.7345	15.3439	16.3649	18.1813	20.5412	4.04866	0.66548	1.19695	1.03572	-1.28372	-1.03152	-0.582898
ENSMUSG00000015363	2640.15	2227.29	0.24321	0.012272	0.03502	Trabd	chr15	+	89075124	89087077	4464	protein_coding	TraB_domain_containing	2608	2692	2714	2108	2232	2358	17.7532	18.0427	18.2211	15.2472	15.8539	15.9419	16.8433	1.19051	0.764263	1.00743	1.15732	-1.34071	-0.831118	-0.757184
ENSMUSG00000015396	119.423	279.456	-1.1839	4.52e-10	6.25e-09	Cd83	chr13	+	43785107	43803130	2143	protein_coding	CD83_antigen	132	111	119	287	248	306	1.87174	1.54971	1.66423	4.32418	3.6694	4.30943	2.89811	1.22573	-0.837362	-1.10008	-1.00665	1.16344	0.629247	1.15141
ENSMUSG00000015452	38866.3	58520.1	-0.56251	0.010132	0.029893	Ager	chr17	+	34597862	34600936	1876	protein_coding	advanced_glycosylation_end_product-specific_receptor	44375	43227	30181	71821	60245	41472	718.784	689.402	482.159	1236.12	1018.25	667.179	801.983	250.102	-0.332659	-0.45014	-1.27877	1.73586	0.864709	-0.538995
ENSMUSG00000015461	3288.72	2426.24	0.43287	0.00032331	0.0014849	Atf6b	chr17	+	34647146	34655074	2566	protein_coding	activating_transcription_factor_6_beta	3417	3347	3213	2601	2201	2479	40.4652	39.0256	37.527	32.7286	27.1975	29.1568	34.3501	5.00176	1.22258	0.934765	0.635149	-0.324187	-1.43002	-1.03829
ENSMUSG00000015468	92.4338	41.6111	1.0131	0.0023372	0.0084212	Notch4	chr17	+	34564268	34588503	6591	protein_coding	notch_4	110	116	54	32	43	51	0.507148	0.526571	0.245545	0.156763	0.206863	0.233528	0.312736	0.147109	1.32154	1.45358	-0.456741	-1.06026	-0.719693	-0.538431
ENSMUSG00000015478	628.373	811.312	-0.36383	0.0022661	0.0082017	Rnf5	chr17	-	34601091	34603690	1238	protein_coding	ring_finger_protein_5	632	638	637	745	804	895	15.5128	15.4188	15.4208	19.4303	20.5921	21.8184	18.0322	2.67207	-0.942877	-0.978048	-0.977279	0.523225	0.958026	1.41695
ENSMUSG00000015488	3368.7	2392.59	0.48835	6.12e-06	4.11e-05	Cacfd1	chr2	+	27009926	27021089	2689	protein_coding	calcium_channel_flower_domain_containing_1	3180	3644	3407	2365	2400	2416	35.936	40.5451	37.9726	28.3978	28.3	27.1161	33.0446	5.29394	0.54617	1.41681	0.930889	-0.877761	-0.896234	-1.11987
ENSMUSG00000015522	2475.93	2973.19	-0.26179	0.006539	0.020473	Arnt	chr3	+	95434388	95497240	4325	protein_coding	aryl_hydrocarbon_receptor_nuclear_translocator	2432	2520	2564	2754	2896	3309	17.0872	17.4327	17.7673	20.5599	21.2314	23.0904	19.5281	2.23997	-1.08973	-0.935476	-0.786102	0.460624	0.760378	1.5903
ENSMUSG00000015536	939.439	381.483	1.2693	1.37e-15	3.73e-14	Mocs2	chr13	+	114818236	114832275	4559	protein_coding	molybdenum_cofactor_synthesis_2	925	1073	854	423	345	375	6.16546	7.04175	5.61407	2.99581	2.39947	2.48246	4.44984	1.87996	0.912582	1.3787	0.619286	-0.773432	-1.09064	-1.0465
ENSMUSG00000015568	2989.48	5002.85	-0.70011	0.0035563	0.012141	Lpl	chr8	+	68880491	68907448	4115	protein_coding	lipoprotein_lipase	4412	1847	2763	5109	5068	4810	32.5806	13.4291	20.1234	40.0876	39.051	35.2773	30.0915	9.91868	0.250948	-1.6799	-1.00499	1.0078	0.903297	0.522835
ENSMUSG00000015627	373.427	532.295	-0.49518	0.0062082	0.019613	Gata5	chr2	-	180325133	180334699	3277	protein_coding	GATA_binding_protein_5	354	374	406	593	399	612	3.28261	3.41464	3.71312	5.84281	3.86066	5.63632	4.2917	1.04259	-0.96786	-0.841223	-0.554939	1.48775	-0.413424	1.28969
ENSMUSG00000015647	20320.1	14197.1	0.50036	0.0063559	0.020001	Lama5	chr2	-	180176373	180225859	11388	protein_coding	laminin_alpha_5	16603	20818	24377	11246	12147	19843	44.3029	54.6943	64.1538	31.8856	33.821	52.5872	46.9075	11.5038	-0.22641	0.67689	1.49918	-1.30582	-1.13757	0.493728
ENSMUSG00000015656	178060	28966.4	2.5589	8.29e-61	2.43e-58	Hspa8	chr9	+	40800984	40805200	3158	protein_coding	heat_shock_protein_8	167678	187133	185970	33686	28051	24622	1613.46	1772.92	1764.9	344.414	281.645	235.305	1002.11	717.561	0.851982	1.07421	1.06304	-0.916566	-1.00404	-1.06862
ENSMUSG00000015659	435.01	232.257	0.87128	6.92e-06	4.61e-05	Serac1	chr17	-	6042196	6079741	4007	protein_coding	serine_active_site_containing_1	436	351	533	214	209	279	3.30644	2.62083	3.98655	1.7244	1.65384	2.10138	2.56557	0.84906	0.87257	0.065076	1.67359	-0.990709	-1.07382	-0.546709
ENSMUSG00000015671	5203.88	1884.32	1.4393	1.22e-25	7.14e-24	Psma2	chr13	+	14613242	14625671	944	protein_coding	proteasome_(prosome_macropain)_subunit_alpha_type_2	5417	5420	4950	2037	1886	1709	174.373	171.782	157.153	69.6727	63.3483	54.6374	115.161	53.06	1.11595	1.06711	0.791403	-0.857301	-0.976494	-1.14066
ENSMUSG00000015672	602.217	404.77	0.56276	8.41e-05	0.00044112	Mrpl32	chr13	-	14610301	14613037	768	protein_coding	mitochondrial_ribosomal_protein_L32	624	611	592	401	421	391	24.6897	23.8029	23.102	16.8588	17.3815	15.3651	20.2	3.74264	1.19961	0.962666	0.77539	-0.892739	-0.75309	-1.29184
ENSMUSG00000015697	1293.51	1042.89	0.30638	0.0094826	0.028243	Setdb1	chr3	-	95323525	95357202	5652	protein_coding	SET_domain_bifurcated_1	1342	1235	1347	936	1056	1150	7.21512	6.53755	7.14258	5.34709	5.92417	6.14067	6.38453	0.662773	1.2532	0.230882	1.14375	-1.5653	-0.694601	-0.367932
ENSMUSG00000015702	137.915	234.216	-0.72501	0.0012889	0.005028	Anxa9	chr3	-	95296096	95307176	1872	protein_coding	annexin_A9	124	122	173	269	190	244	2.01284	1.94986	2.76968	4.6397	3.2182	3.93373	3.08734	0.97405	-1.10312	-1.16778	-0.326118	1.59372	0.134352	0.868941
ENSMUSG00000015709	501.454	82.4993	2.439	4.7e-23	2.33e-21	Arnt2	chr7	-	84246281	84409959	5988	protein_coding	aryl_hydrocarbon_receptor_nuclear_translocator_2	440	510	574	64	57	132	2.23287	2.54823	2.87289	0.345098	0.301827	0.665292	1.49437	1.0791	0.684372	0.976615	1.27748	-1.06503	-1.10513	-0.768307
ENSMUSG00000015747	633.286	430.409	0.54637	0.00016897	0.00083338	Vps45	chr3	-	95999832	96058466	2637	protein_coding	vacuolar_protein_sorting_45_(yeast)	580	708	636	451	391	451	6.68361	8.03292	7.2283	5.52217	4.70145	5.16163	6.22168	1.18542	0.389671	1.52793	0.849168	-0.59009	-1.28244	-0.89424
ENSMUSG00000015749	5332.36	3563.73	0.57499	1.29e-07	1.2e-06	Anp32e	chr3	+	95929246	95947390	3274	protein_coding	acidic_(leucine-rich)_nuclear_phosphoprotein_32_family_member_E	5284	5250	5651	3616	3550	3520	49.043	47.9768	51.7292	35.661	34.3807	32.4477	41.8731	7.84612	0.913819	0.777924	1.25618	-0.79174	-0.954911	-1.20128
ENSMUSG00000015750	2451.78	1430.76	0.76567	9.5e-10	1.25e-08	Aph1a	chr3	+	95893969	95898288	2863	protein_coding	anterior_pharynx_defective_1a_homolog_(C._elegans)	2213	2775	2462	1346	1501	1449	23.4884	28.9996	25.7725	15.1798	16.6236	15.2745	20.8897	5.45737	0.476171	1.48604	0.894706	-1.04627	-0.781721	-1.02892
ENSMUSG00000015759	2056.98	1528.44	0.4191	0.006187	0.019559	Cnih1	chr14	-	46775582	46788411	1570	protein_coding	cornichon_homolog_1_(Drosophila)	2315	1996	1923	1639	1557	1371	44.8068	38.0374	36.7087	33.7072	31.4452	26.3547	35.1767	5.73268	1.67987	0.499025	0.267244	-0.256331	-0.650914	-1.53889
ENSMUSG00000015766	3633.44	5854.09	-0.67438	3.03e-06	2.16e-05	Eps8	chr6	-	137477245	137654876	4567	protein_coding	epidermal_growth_factor_receptor_pathway_substrate_8	4134	3045	3830	5166	6102	6361	27.5063	19.9483	25.1337	36.5231	42.3649	42.0354	32.252	8.57126	-0.553669	-1.43545	-0.830475	0.498304	1.17987	1.14142
ENSMUSG00000015790	1138.71	716.642	0.65443	1.13e-05	7.23e-05	Surf1	chr2	-	26913383	26916530	1173	protein_coding	surfeit_gene_1	1120	1300	1037	720	756	669	29.0144	33.1586	26.4954	19.8188	20.4357	17.2127	24.3559	5.63832	0.826211	1.56122	0.379451	-0.804686	-0.695283	-1.26691
ENSMUSG00000015837	91945.5	15228	2.5684	1.43e-139	4.19e-136	Sqstm1	chr11	-	50199366	50210827	2673	protein_coding	sequestosome_1	85848	102327	91110	14953	14800	16020	975.942	1145.36	1021.54	180.623	175.561	180.877	613.318	437.24	0.82935	1.21682	0.933641	-0.989604	-1.00118	-0.989023
ENSMUSG00000015839	8576.84	5849.9	0.54662	9.47e-08	9e-07	Nfe2l2	chr2	-	75675513	75704641	2475	protein_coding	nuclear_factor_erythroid_derived_2_like_2	8240	9015	8788	5591	6075	5894	101.168	108.979	106.415	72.9387	77.8281	71.8713	89.8667	15.9278	0.709558	1.1999	1.03898	-1.0628	-0.755824	-1.12982
ENSMUSG00000015850	607.649	1078.53	-0.8147	1.99e-10	2.91e-09	Adamtsl4	chr3	-	95676201	95687917	4036	protein_coding	ADAMTS-like_4	590	688	567	1041	1043	1161	4.44216	5.1002	4.21038	8.32805	8.19405	8.68163	6.49275	1.9325	-1.06111	-0.720591	-1.18104	0.949706	0.880366	1.13267
ENSMUSG00000015869	1384.79	1088.89	0.3414	0.01032	0.030351	Prpsap1	chr11	-	116470845	116494202	1841	protein_coding	phosphoribosyl_pyrophosphate_synthetase-associated_protein_1	1360	1530	1314	1105	1120	1036	22.448	24.865	21.391	19.3799	19.2899	16.9835	20.7262	2.53047	0.680432	1.63557	0.262713	-0.53203	-0.567613	-1.47907
ENSMUSG00000015932	19404.7	12674.4	0.60587	6.4e-07	5.19e-06	Dstn	chr2	+	143915320	143943324	1911	protein_coding	destrin	18868	19408	20635	13635	12289	12013	300.026	303.858	323.618	230.376	203.902	189.719	258.583	52.4798	0.789681	0.862706	1.23924	-0.537478	-1.04195	-1.3122
ENSMUSG00000015957	643.174	994.183	-0.6158	2.24e-05	0.0001346	Wnt11	chr7	+	98835112	98855195	3451	protein_coding	wingless-type_MMTV_integration_site_family_member_11	593	756	605	909	911	1184	5.22159	6.55431	5.25412	8.50477	8.37026	10.3545	7.37658	1.86873	-1.15319	-0.440016	-1.13578	0.603719	0.531739	1.59353
ENSMUSG00000015961	4172.51	2789.43	0.56675	0.0003889	0.0017545	Adss	chr1	-	177762962	177796511	2771	protein_coding	adenylosuccinate_synthetase_non_muscle	3246	4256	5193	2713	2834	2827	35.5963	45.9532	56.1657	31.6124	32.4286	30.79	38.7577	9.30417	-0.339782	0.77336	1.87099	-0.767971	-0.680239	-0.856359
ENSMUSG00000015968	215.777	670.077	-1.5298	1.52e-09	1.95e-08	Cacna1d	chr14	-	30039949	30491156	9054	protein_coding	calcium_channel_voltage-dependent_L_type_alpha_1D_subunit	183	221	252	550	435	1069	0.614191	0.730301	0.83416	1.9614	1.5234	3.56334	1.5378	1.02329	-0.902591	-0.789123	-0.687627	0.41396	-0.0140705	1.97945
ENSMUSG00000015970	508.075	120.691	2.0159	4.06e-33	3.86e-31	Chdh	chr14	+	30009023	30040466	5629	protein_coding	choline_dehydrogenase	506	482	554	104	124	136	2.73157	2.56192	2.94963	0.596549	0.698483	0.729169	1.71122	1.04331	0.977988	0.815384	1.187	-1.0684	-0.970693	-0.941281
ENSMUSG00000016018	2869.56	2007.21	0.50759	9.92e-05	0.00051414	Skiv2l2	chr13	-	112867780	112927380	3309	protein_coding	superkiller_viralicidic_activity_2-like_2_(S._cerevisiae)	2728	2939	3047	2166	1964	1875	25.0519	26.5738	27.5972	21.1352	18.8196	17.1011	22.7131	3.94489	0.592861	0.978645	1.23808	-0.400004	-0.986982	-1.4226
ENSMUSG00000016024	2705.19	4935.75	-0.84461	3.62e-07	3.08e-06	Lbp	chr2	+	158306493	158332852	2525	protein_coding	lipopolysaccharide_binding_protein	2947	2697	2558	4039	4185	6794	35.466	31.9573	30.3619	51.6483	52.5532	81.2053	47.1987	17.599	-0.666667	-0.866035	-0.956688	0.252835	0.304254	1.9323
ENSMUSG00000016128	1605.17	2550.17	-0.65662	7.28e-07	5.85e-06	Stard13	chr5	-	151037628	151233836	5544	protein_coding	StAR-related_lipid_transfer_(START)_domain_containing_13	1434	1826	1618	2583	2198	2906	7.85993	9.85435	8.74671	15.0434	12.571	15.8195	11.6491	3.04866	-1.24291	-0.588716	-0.952036	1.11335	0.302382	1.36793
ENSMUSG00000016179	4.93029	16.6881	-1.1605	0.016956	0.045886	Camk1g	chr1	-	193346346	193370297	2468	protein_coding	calcium/calmodulin-dependent_protein_kinase_I_gamma	4	7	4	13	13	25	0.0492502	0.08486	0.0485741	0.170076	0.167018	0.305714	0.137582	0.0900881	-0.980505	-0.585227	-0.98801	0.360687	0.326749	1.86631
ENSMUSG00000016181	422.588	255.012	0.71023	1.13e-05	7.2e-05	Diexf	chr1	-	193104403	193130251	5548	protein_coding	digestive_organ_expansion_factor_homolog_(zebrafish)	465	379	437	246	249	272	2.54689	2.04387	2.36067	1.43167	1.42308	1.47963	1.88097	0.460561	1.44589	0.353706	1.04155	-0.975543	-0.994197	-0.871408
ENSMUSG00000016194	272.683	821.746	-1.463	1.97e-07	1.76e-06	Hsd11b1	chr1	-	193221630	193264054	1583	protein_coding	hydroxysteroid_11-beta_dehydrogenase_1	287	232	308	758	416	1347	5.50927	4.38488	5.83122	15.4608	8.33255	25.6807	10.8666	7.56147	-0.7085	-0.857201	-0.665923	0.607585	-0.335123	1.95916
ENSMUSG00000016256	18990.5	6153.76	1.5984	2.42e-33	2.34e-31	Ctsz	chr2	-	174427493	174439039	1441	protein_coding	cathepsin_Z	18612	21542	17501	6701	5710	6027	392.484	447.273	363.989	150.148	125.643	126.229	267.628	136.077	0.917543	1.32017	0.708139	-0.863331	-1.04341	-1.03911
ENSMUSG00000016257	1221.87	608.503	0.98953	1.14e-13	2.47e-12	Slmo2	chr2	-	174465067	174473081	1553	protein_coding	slowmo_homolog_2_(Drosophila)	1179	1305	1226	640	602	580	23.0693	25.1414	23.6597	13.3061	12.2911	11.2714	18.1232	5.89543	0.838985	1.19045	0.939115	-0.817077	-0.989253	-1.16222
ENSMUSG00000016262	137.845	211.924	-0.59682	0.0021439	0.007816	Sertad4	chr1	-	192844431	192855752	3403	protein_coding	SERTA_domain_containing_4	119	140	160	209	205	223	1.06262	1.23088	1.40912	1.98302	1.91011	1.97771	1.59558	0.375696	-1.41859	-0.97072	-0.496303	1.03128	0.837189	1.01714
ENSMUSG00000016344	476.85	793.144	-0.72226	1.78e-08	1.96e-07	Ppdpf	chr2	+	181187247	181188771	1160	protein_coding	pancreatic_progenitor_cell_differentiation_and_proliferation_factor_homolog_(zebrafish)RIKEN_cDNA_2700038C09_gene	485	496	466	761	810	811	12.7051	12.793	12.0397	21.1822	22.1408	21.1	16.9935	4.49957	-0.95307	-0.933515	-1.10093	0.93091	1.14395	0.912657
ENSMUSG00000016458	251.894	465.591	-0.86003	7.83e-07	6.26e-06	Wt1	chr2	+	105126529	105173616	3090	protein_coding	Wilms_tumor_1_homolog	208	261	297	461	409	534	2.04549	2.52716	2.88063	4.81711	4.19692	5.21559	3.61381	1.19245	-1.31521	-0.911282	-0.614856	1.00909	0.488995	1.34326
ENSMUSG00000016477	365.714	159.581	1.1483	7.97e-09	9.16e-08	E2f3	chr13	-	29906575	29985668	4702	protein_coding	E2F_transcription_factor_3	306	384	422	143	134	207	1.97757	2.44342	2.6898	0.981968	0.903624	1.32864	1.72084	0.694563	0.369632	1.04035	1.39506	-1.06379	-1.17659	-0.564664
ENSMUSG00000016494	1209.67	1822.19	-0.57567	0.00042371	0.001887	Cd34	chr1	+	194938821	194961292	2621	protein_coding	CD34_antigen	1096	1144	1435	2083	1510	1874	12.7068	13.059	16.4087	25.6606	18.2673	21.5786	17.9468	4.59181	-1.14117	-1.06447	-0.334971	1.67989	0.0698013	0.790919
ENSMUSG00000016495	240.479	172.053	0.46666	0.010021	0.029636	Plgrkt	chr19	-	29348599	29367390	1020	protein_coding	plasminogen_receptor_C-terminal_lysine_transmembrane_protein	265	233	231	160	162	197	7.89476	6.83449	6.78737	5.06481	5.03594	5.8289	6.24104	1.03207	1.60232	0.575003	0.529344	-1.13967	-1.16765	-0.399337
ENSMUSG00000016526	720.645	521.124	0.45938	0.00054089	0.0023277	Dyrk3	chr1	-	131127455	131138340	3164	protein_coding	dual-specificity_tyrosine-(Y)-phosphorylation_regulated_kinase_3	695	717	776	506	465	601	6.67485	6.78005	7.35046	5.16366	4.65996	5.73269	6.06028	0.951532	0.645873	0.756436	1.3559	-0.942287	-1.47165	-0.344276
ENSMUSG00000016554	2219.69	957.691	1.1866	5.03e-15	1.31e-13	Eif3d	chr15	-	77958998	77970824	1910	protein_coding	eukaryotic_translation_initiation_factor_3_subunit_D	2085	2510	2147	1018	1000	842	33.1715	39.3179	33.689	17.2091	16.6009	13.3045	25.5488	10.1118	0.75384	1.36168	0.805013	-0.82475	-0.884895	-1.21089
ENSMUSG00000016619	3254.71	2139.63	0.59827	6.82e-08	6.69e-07	Nup50	chr15	+	84923428	84942955	4741	protein_coding	nucleoporin_50	3049	3289	3547	2038	2210	2177	19.5425	20.756	22.4223	13.8796	14.7805	13.8583	17.5399	3.4823	0.575092	0.923572	1.40208	-1.0511	-0.792411	-1.05723
ENSMUSG00000016664	6927.48	4932.25	0.48508	3.13e-06	2.22e-05	Pacsin2	chr15	-	83375607	83464606	3732	protein_coding	protein_kinase_C_and_casein_kinase_substrate_in_neurons_2	6366	7032	7646	4798	4723	5319	51.8344	56.3751	61.4019	41.5109	40.1275	43.0139	49.044	8.02978	0.34751	0.912998	1.53902	-0.938137	-1.11043	-0.750963
ENSMUSG00000016756	1811.04	2698.72	-0.54995	0.0093271	0.027856	Cmah	chr13	+	24327420	24477285	9727	protein_coding	cytidine_monophospho-N-acetylneuraminic_acid_hydroxylase	1183	1934	2401	2805	2836	2425	3.69572	5.94878	7.3978	9.31103	9.2447	7.52408	7.18702	1.9419	-1.79788	-0.637641	0.108546	1.09378	1.05962	0.173571
ENSMUSG00000016757	3843.13	1189.44	1.6739	1.32e-55	3.14e-53	Ttll12	chr15	-	83575119	83595157	3575	protein_coding	tubulin_tyrosine_ligase-like_family_member_12	3620	4093	3959	1201	1119	1255	30.7699	34.2544	33.1894	10.847	9.92475	10.5947	21.5967	11.1922	0.819607	1.13094	1.03579	-0.960462	-1.04287	-0.983008
ENSMUSG00000016763	33.3208	122.584	-1.5935	1.7e-05	0.00010429	Scube1	chr15	-	83602583	83725021	7824	protein_coding	signal_peptide_CUB_domain_EGF-like_1	37	32	32	77	71	232	0.143703	0.122369	0.122577	0.317765	0.287737	0.89491	0.314843	0.270962	-0.631603	-0.710337	-0.709568	0.0107808	-0.10004	2.14077
ENSMUSG00000016831	4777.49	2232.29	1.0876	1.03e-27	7.14e-26	Tox4	chr14	+	52279146	52296391	5340	protein_coding	TOX_high_mobility_group_box_family_member_4	4718	4946	4838	2214	2212	2276	26.8479	27.7117	27.1528	13.3869	13.1344	12.8633	20.1828	7.06078	0.943953	1.0663	0.987136	-0.962487	-0.998252	-1.03665
ENSMUSG00000016833	607.907	390.364	0.61591	0.0017688	0.0065951	Mrps18c	chr5	+	100798627	100804471	820	protein_coding	mitochondrial_ribosomal_protein_S18C	669	640	534	447	402	313	24.7916	23.3516	19.5172	17.601	15.5445	11.52	18.721	4.51162	1.34556	1.02637	0.176475	-0.248243	-0.70406	-1.59611
ENSMUSG00000016918	5529.6	9808.65	-0.7947	6.74e-05	0.00036147	Sulf1	chr1	+	12692277	12861192	5598	protein_coding	sulfatase_1	4045	5369	7418	9527	7705	12477	21.9573	28.6953	39.714	54.9499	43.6421	67.2663	42.7041	15.2193	-1.3632	-0.920466	-0.196472	0.804622	0.0616268	1.61388
ENSMUSG00000016940	730.978	1332.9	-0.84915	4.74e-09	5.64e-08	Kctd2	chr11	+	115420128	115431274	2649	protein_coding	potassium_channel_tetramerisation_domain_containing_2	828	644	743	1334	1339	1325	9.4982	7.27368	8.40613	16.2599	16.0274	15.0957	12.0935	3.77295	-0.687873	-1.27747	-0.977319	1.10428	1.04266	0.795722
ENSMUSG00000016995	3228.76	4405.55	-0.43425	0.015496	0.042459	Matn4	chr2	-	164389393	164405160	4113	protein_coding	matrilin_4	3855	2817	3105	4915	4536	3681	28.4812	20.4917	22.6252	38.5841	34.9687	27.0102	28.6935	6.37933	-0.0332797	-1.28569	-0.951249	1.55041	0.983677	-0.263876
ENSMUSG00000017002	1303.02	875.003	0.55559	0.0020979	0.0076661	Slpi	chr2	-	164354070	164389095	876	protein_coding	secretory_leukocyte_peptidase_inhibitor	1362	1451	1140	708	746	1209	47.2461	49.558	39.0023	26.0959	27.0023	41.6526	38.4262	9.08287	0.971048	1.22558	0.0634266	-1.35753	-1.25775	0.355222
ENSMUSG00000017007	685.331	2364.29	-1.7097	3.23e-16	9.41e-15	Rbpjl	chr2	+	164403141	164415448	4908	protein_coding	recombination_signal_binding_protein_for_immunoglobulin_kappa_J_region-like	968	525	577	2228	2398	2482	5.99327	3.20041	3.52339	14.6573	15.4921	15.2622	9.68811	5.52563	-0.668674	-1.17411	-1.11566	0.899299	1.05037	1.00877
ENSMUSG00000017119	6737.71	5333.85	0.33419	0.00042766	0.0019005	Nbr1	chr11	+	101552149	101581951	4789	protein_coding	neighbor_of_Brca1_gene_1	6471	6807	7180	4922	5298	5843	41.0601	42.5267	44.9334	33.1849	35.0778	36.8223	38.9342	4.19923	0.506251	0.855505	1.42864	-1.36913	-0.918352	-0.502914
ENSMUSG00000017144	265.63	500.126	-0.87722	1.49e-05	9.22e-05	Rnd3	chr2	-	51130438	51149111	2967	protein_coding	Rho_family_GTPase_3	269	239	298	411	411	701	2.75504	2.41008	3.01015	4.47268	4.39228	7.13051	4.02846	1.59322	-0.799271	-1.01579	-0.639148	0.278822	0.228355	1.94703
ENSMUSG00000017167	62.5124	125.112	-0.91792	0.0013915	0.0053709	Cntnap1	chr11	+	101170523	101190724	5440	protein_coding	contactin_associated_protein-like_1	54	58	78	92	107	183	0.301639	0.318992	0.42972	0.54605	0.623664	1.01525	0.539219	0.24177	-0.982668	-0.910895	-0.452907	0.0282558	0.349277	1.96894
ENSMUSG00000017176	580.618	905.695	-0.62846	1.26e-05	7.94e-05	Nt5c3b	chr11	-	100422321	100441808	1635	protein_coding	5'-nucleotidase_cytosolic_IIIB	642	547	571	932	902	880	11.9319	10.0097	10.4667	18.4053	17.4926	16.2437	14.0916	3.39786	-0.635611	-1.20133	-1.06684	1.26951	1.00091	0.633363
ENSMUSG00000017188	1649.89	1253.02	0.38705	0.017961	0.04825	Coa3	chr11	-	101277968	101279114	886	protein_coding	cytochrome_C_oxidase_assembly_factor_3	1870	1676	1454	1357	1278	1107	64.1359	56.5966	49.1836	49.4527	45.7365	37.7081	50.4689	8.28909	1.64879	0.739255	-0.155059	-0.122595	-0.570921	-1.53947
ENSMUSG00000017221	12242.1	3138.9	1.9437	1.03e-78	6.04e-76	Psmd3	chr11	+	98682554	98695979	2894	protein_coding	proteasome_(prosome_macropain)_26S_subunit_non-ATPase_3	12204	12771	12182	3243	2981	3197	128.144	132.031	126.156	36.182	32.661	33.3399	81.419	47.4018	0.985713	1.06773	0.943793	-0.954333	-1.02861	-1.01429
ENSMUSG00000017264	1771.71	1258.92	0.48695	2.7e-05	0.00015912	Exosc10	chr4	+	148558429	148582401	2816	protein_coding	exosome_component_10	1696	1912	1772	1300	1192	1287	18.3015	20.3145	18.8591	14.9058	13.4217	13.7932	16.5993	2.666	0.638477	1.39354	0.84763	-0.635231	-1.19188	-1.05253
ENSMUSG00000017288	2121.04	1578.81	0.42058	0.00039083	0.0017623	Vps53	chr11	-	76046226	76179647	2833	protein_coding	vacuolar_protein_sorting_53_(yeast)	2021	2248	2172	1657	1517	1559	21.6777	23.7411	22.9775	18.8851	16.9787	16.6081	20.1447	2.81147	0.545261	1.27918	1.00759	-0.448013	-1.1261	-1.25792
ENSMUSG00000017291	4702.77	3504.76	0.41268	0.013289	0.037374	Taok1	chr11	-	77529162	77607815	12409	protein_coding	TAO_kinase_1	4192	4282	5815	2781	3386	4461	10.2654	10.3243	14.0444	7.23616	8.65198	10.8497	10.2286	2.09749	0.0175396	0.0455981	1.81919	-1.4267	-0.751692	0.296069
ENSMUSG00000017314	859.113	482.622	0.81425	9.45e-08	8.99e-07	Mpp2	chr11	-	102057015	102088515	4089	protein_coding	membrane_protein_palmitoylated_2_(MAGUK_p55_subfamily_member_2)	762	989	860	496	492	457	5.6628	7.23652	6.30334	3.91659	3.81517	3.37302	5.05124	1.43463	0.426283	1.52324	0.872773	-0.790902	-0.8616	-1.16979
ENSMUSG00000017344	43.0386	16.4218	1.0762	0.012511	0.035574	Vtn	chr11	+	78499091	78502324	1744	protein_coding	vitronectin	34	72	25	12	24	13	0.592414	1.2352	0.429619	0.222166	0.436345	0.224966	0.523451	0.343413	0.200816	2.07256	-0.273236	-0.877324	-0.253648	-0.869172
ENSMUSG00000017390	234.276	686.067	-1.4525	7.07e-09	8.19e-08	Aldoc	chr11	+	78322968	78327781	2786	protein_coding	aldolase_C_fructose-bisphosphate	347	151	209	682	702	673	3.78479	1.62161	2.2483	7.904	7.98953	7.29045	5.13978	2.67587	-0.506376	-1.31478	-1.08058	1.03302	1.06498	0.803728
ENSMUSG00000017428	10229	2046.16	2.2802	1.14e-62	3.72e-60	Psmd11	chr11	+	80428615	80473248	2975	protein_coding	proteasome_(prosome_macropain)_26S_subunit_non-ATPase_11	9032	9785	12267	2061	1827	2274	92.255	98.4066	123.578	22.3684	19.4723	23.0687	63.1915	42.6596	0.681289	0.825491	1.41554	-0.95695	-1.02484	-0.940533
ENSMUSG00000017446	682.586	1129.05	-0.70462	5.31e-05	0.00029251	C1qtnf1	chr11	+	118428203	118449963	2532	protein_coding	C1q_and_tumor_necrosis_factor_related_protein_1	555	703	818	1171	900	1337	6.66074	8.30696	9.68231	14.9327	11.2705	15.9363	11.1316	3.35709	-1.33176	-0.841392	-0.431705	1.13225	0.0413883	1.43122
ENSMUSG00000017453	16.1767	43.7795	-1.1911	0.0019987	0.0073377	Pipox	chr11	-	77880615	77894096	1998	protein_coding	pipecolic_acid_oxidase	19	16	14	50	48	32	0.288969	0.239593	0.210001	0.808013	0.761748	0.483365	0.465281	0.242512	-0.727025	-0.930625	-1.05265	1.41325	1.22248	0.0745658
ENSMUSG00000017466	9857.15	14580.9	-0.55518	3.23e-05	0.00018699	Timp2	chr11	-	118301069	118355740	3709	protein_coding	tissue_inhibitor_of_metalloproteinase_2	8375	10905	10689	15092	12567	16248	68.6153	87.9669	86.3714	131.381	107.434	132.21	102.33	23.666	-1.42459	-0.606897	-0.674315	1.22757	0.215665	1.26257
ENSMUSG00000017478	3487.78	2652.49	0.38926	0.001959	0.0072093	Zc3h18	chr8	+	122376609	122417360	4789	protein_coding	zinc_finger_CCCH-type_containing_18	3477	3603	3506	2702	2782	2452	22.0624	22.5097	21.941	18.2173	18.4195	15.4524	19.7671	2.59328	0.885114	1.0576	0.838302	-0.5976	-0.519634	-1.66378
ENSMUSG00000017491	250.236	382.535	-0.59523	0.00055481	0.0023812	Rarb	chr14	-	16430842	16575472	3034	protein_coding	retinoic_acid_receptor_beta	266	279	214	336	383	435	2.66415	2.75131	2.11392	3.57575	4.00266	4.32707	3.23914	0.786828	-0.730771	-0.620004	-1.43008	0.427806	0.970374	1.38268
ENSMUSG00000017493	1856.79	3584.13	-0.91759	5.9e-07	4.83e-06	Igfbp4	chr11	+	99041244	99054392	3831	protein_coding	insulin-like_growth_factor_binding_protein_4	2001	1685	1944	4511	2834	3367	15.8719	13.1595	15.2081	38.0193	23.456	26.5248	22.0399	8.57362	-0.71942	-1.03579	-0.796845	1.86379	0.165164	0.523098
ENSMUSG00000017615	8610.57	11138.8	-0.36511	0.0059703	0.01897	Tnfaip1	chr11	-	78522850	78536332	3768	protein_coding	tumor_necrosis_factor_alpha-induced_protein_1_(endothelial)	9276	8070	8763	11402	11655	10265	74.8071	64.0786	69.6998	97.7043	98.0769	82.2183	81.0975	13.0669	-0.481399	-1.30244	-0.872259	1.27091	1.29942	0.0857723
ENSMUSG00000017631	3659.1	2884.83	0.33721	0.010164	0.029967	Abr	chr11	-	76416734	76622314	5394	protein_coding	active_BCR-related_gene	3335	3557	4224	2543	2702	3478	18.7879	19.7298	23.4694	15.2223	15.8833	19.4598	18.7587	2.72032	0.0107106	0.356971	1.73166	-1.30003	-1.05704	0.257719
ENSMUSG00000017639	1337.11	1724.8	-0.36091	0.0071283	0.022071	Rab11fip4	chr11	+	79591212	79698023	7156	protein_coding	RAB11_family_interacting_protein_4_(class_II)	1136	1381	1548	1579	1722	1894	4.82393	5.77396	6.48321	7.12452	7.63007	7.98785	6.63726	1.08815	-1.66644	-0.793365	-0.141567	0.447792	0.912387	1.24119
ENSMUSG00000017670	2308.39	3025.74	-0.38504	0.0016326	0.0061508	Elmo2	chr2	-	165288031	165326479	4695	protein_coding	engulfment_and_cell_motility_2	2387	2211	2405	2565	2991	3589	15.4493	14.0898	15.3521	17.6399	20.1998	23.0706	17.6336	3.12732	-0.698438	-1.13318	-0.729517	0.0020151	0.820573	1.73855
ENSMUSG00000017692	101.471	199.844	-0.91956	0.00015434	0.00076985	Rhbdl3	chr11	+	80300912	80355955	3736	protein_coding	rhomboid_veinlet-like_3_(Drosophila)	71	104	134	173	202	228	0.57749	0.832869	1.07495	1.49514	1.71439	1.84182	1.25611	0.462367	-1.46771	-0.915381	-0.391817	0.516976	0.991162	1.26677
ENSMUSG00000017715	3559.82	4728.81	-0.40158	0.0052614	0.016969	Pgs1	chr11	+	117986292	118024011	3113	protein_coding	phosphatidylglycerophosphate_synthase_1	4178	3135	3469	4855	4215	5159	40.7833	30.1307	33.3976	50.3563	42.9323	50.0157	41.2693	7.61697	-0.0638066	-1.46235	-1.03345	1.19299	0.218325	1.14828
ENSMUSG00000017724	113.674	12.4981	2.7757	5.93e-16	1.67e-14	Etv4	chr11	-	101769742	101785371	2395	protein_coding	ets_variant_4	85	127	134	14	15	8	1.07847	1.58653	1.67683	0.188741	0.198587	0.10081	0.804994	0.669459	0.408497	1.16742	1.3023	-0.920524	-0.905816	-1.05187
ENSMUSG00000017734	50.5429	87.7554	-0.72618	0.012702	0.036017	Dbndd2	chr2	+	164486106	164493319	3597	protein_coding	dysbindin_(dystrobrevin_binding_protein_1)_domain_containing_2	62	47	44	103	72	88	0.523774	0.390938	0.366608	0.924572	0.634684	0.738351	0.596488	0.195621	-0.371705	-1.05075	-1.17513	1.67714	0.195257	0.725192
ENSMUSG00000017737	54.6152	14.0041	1.4055	0.002322	0.0083803	Mmp9	chr2	+	164940780	164955850	3175	protein_coding	matrix_metallopeptidase_9	105	34	25	6	15	22	1.00494	0.320395	0.235986	0.0610171	0.1498	0.209122	0.330209	0.311958	2.16288	-0.0314611	-0.30204	-0.862913	-0.578313	-0.388154
ENSMUSG00000017747	1522.28	845.501	0.83617	1.95e-11	3.23e-10	Ghdc	chr11	-	100766032	100770957	2462	protein_coding	GH3_domain_containing	1549	1447	1623	880	801	856	19.1186	17.5845	19.757	11.5409	10.316	10.4932	14.8017	4.08764	1.05609	0.680797	1.21226	-0.797726	-1.09738	-1.05404
ENSMUSG00000017754	1778.84	2467.82	-0.46309	0.0013542	0.0052394	Pltp	chr2	-	164839518	164857711	2226	protein_coding	phospholipid_transfer_protein	1812	1936	1650	2240	2088	3151	24.7358	26.0214	22.2151	32.4913	29.742	42.7212	29.6545	6.7272	-0.73116	-0.540058	-1.10586	0.42169	0.013018	1.94237
ENSMUSG00000017756	5011.28	3628.71	0.46077	1.15e-05	7.32e-05	Slc12a7	chr13	+	73763697	73816743	5131	protein_coding	solute_carrier_family_12_member_7	4699	5140	5381	3232	3630	4079	27.8289	29.9717	31.4304	20.3382	22.4321	23.9923	25.999	4.02959	0.454134	0.985896	1.3479	-1.40479	-0.885164	-0.497977
ENSMUSG00000017764	486.944	344.525	0.48446	0.0062231	0.019652	Zswim1	chr2	+	164822686	164826871	2705	protein_coding	zinc_finger_SWIM-type_containing_1	570	465	440	329	377	326	6.40325	5.14323	4.875	3.9271	4.41916	3.63723	4.73416	0.90617	1.84192	0.451425	0.155424	-0.890627	-0.347622	-1.21052
ENSMUSG00000017765	4690.87	3305.82	0.49613	0.00024364	0.0011543	Slc12a4	chr8	-	105943590	105966115	3832	protein_coding	solute_carrier_family_12_member_4	4042	4840	5377	3520	3041	3358	32.0526	37.7894	42.0537	29.6593	25.1627	26.4469	32.1941	6.0199	-0.0234997	0.929469	1.63783	-0.421071	-1.16804	-0.954693
ENSMUSG00000017776	6092.53	4667.1	0.3809	0.00015681	0.0007813	Crk	chr11	+	75679259	75706908	4290	protein_coding	v-crk_sarcoma_virus_CT10_oncogene_homolog_(avian)	5958	5995	6542	4531	4698	4788	42.2023	41.8102	45.7028	34.1021	34.7233	33.6835	38.704	4.7099	0.742751	0.659498	1.48597	-0.977086	-0.84518	-1.06595
ENSMUSG00000017781	6884.63	4344.36	0.65738	4.16e-10	5.77e-09	Pitpna	chr11	+	75588097	75628804	3761	protein_coding	phosphatidylinositol_transfer_protein_alpha	6563	7051	7292	4395	4298	4339	53.0264	56.0916	58.1076	37.7311	36.235	34.8182	46.0016	9.88741	0.710473	1.02048	1.22438	-0.836474	-0.987784	-1.13108
ENSMUSG00000017801	1632.55	614.273	1.3853	3.77e-24	2e-22	Mlx	chr11	+	101087277	101092207	1965	protein_coding	MAX-like_protein_X	1700	1452	1800	593	630	621	26.2893	22.1083	27.4536	9.74397	10.1658	9.53783	17.5498	7.90453	1.10563	0.576688	1.25293	-0.987514	-0.934143	-1.01359
ENSMUSG00000017817	212.744	413.604	-0.89931	0.00033399	0.0015295	Jph2	chr2	-	163336242	163397993	4211	protein_coding	junctophilin_2	258	156	230	446	270	537	1.86178	1.10838	1.63694	3.41974	2.03303	3.84866	2.31809	0.980911	-0.465192	-1.23325	-0.694406	1.12309	-0.290604	1.56036
ENSMUSG00000017831	2843.71	2126.57	0.41502	6.06e-05	0.00032915	Rab5a	chr17	+	53479234	53507671	2357	protein_coding	RAB5A_member_RAS_oncogene_family	2658	2896	3083	2052	2042	2306	34.268	36.7612	39.2016	28.11	27.4702	29.5271	32.5563	4.46438	0.383399	0.941863	1.4885	-0.995947	-1.13927	-0.678544
ENSMUSG00000017837	1187.07	833.91	0.50295	1.47e-05	9.15e-05	Nkiras2	chr11	+	100619244	100627607	2097	protein_coding	NFKB_inhibitor_interacting_Ras-like_protein_2	1128	1301	1176	803	800	907	16.3457	18.5622	16.8073	12.3641	12.0964	13.0536	14.8715	2.47774	0.594963	1.48952	0.781267	-1.01201	-1.12002	-0.733724
ENSMUSG00000017843	2782.81	2280.59	0.2843	0.004236	0.014097	Ppp2r5c	chr12	+	110485739	110583061	4224	protein_coding	protein_phosphatase_2_regulatory_subunit_B'_gamma	2839	2840	2765	2104	2223	2546	20.4237	20.1161	19.6183	16.0829	16.6871	18.1909	18.5198	1.67257	1.13828	0.954396	0.656725	-1.45698	-1.09576	-0.196656
ENSMUSG00000017858	1667.83	1190.16	0.48141	8.77e-06	5.73e-05	Ift52	chr2	+	163017354	163046141	2248	protein_coding	intraflagellar_transport_52	1671	1780	1611	1125	1178	1278	22.5878	23.6905	21.4777	16.1585	16.6155	17.1575	19.6146	3.05233	0.974066	1.33534	0.610405	-1.13229	-0.982544	-0.804976
ENSMUSG00000017868	81.2645	0.922147	4.2536	4.39e-22	2.04e-20	Sgk2	chr2	+	162987330	163014127	3034	protein_coding	serum/glucocorticoid_regulated_kinase_2	71	88	88	0	0	3	0.711108	0.867796	0.869274	0	0	0.0298419	0.413003	0.40658	0.733202	1.11858	1.12222	-1.0158	-1.0158	-0.942402
ENSMUSG00000017897	3150.94	2097.71	0.57939	8.18e-07	6.49e-06	Eya2	chr2	+	165595032	165771727	2460	protein_coding	eyes_absent_2_homolog_(Drosophila)	2856	3550	3168	2120	1988	2195	35.279	43.1761	38.5958	27.8256	25.624	26.929	32.9049	6.55798	0.362014	1.56622	0.867775	-0.774523	-1.11024	-0.911245
ENSMUSG00000017929	898.07	701.13	0.351	0.0094091	0.028058	B4galt5	chr2	-	167298444	167349183	4210	protein_coding	UDP-Gal:betaGlcNAc_beta_14-galactosyltransferase_polypeptide_5	825	861	1042	679	671	760	5.95477	6.11887	7.4178	5.20753	5.05366	5.44819	5.8668	0.790354	0.1113	0.318934	1.96241	-0.834153	-1.02883	-0.529657
ENSMUSG00000017969	2012.27	3123.7	-0.61462	0.00059517	0.0025327	Ptgis	chr2	-	167191805	167240604	2107	protein_coding	prostaglandin_I2_(prostacyclin)_synthase	1694	2035	2389	3658	2362	3366	24.431	28.8968	33.9814	56.0561	35.5452	48.2136	37.854	10.9497	-1.22588	-0.818033	-0.353676	1.66234	-0.210859	0.946111
ENSMUSG00000017978	2096.39	2649.62	-0.33166	0.014649	0.040524	Cadps2	chr6	-	23262773	23839421	4969	protein_coding	Ca2+-dependent_activator_protein_for_secretion_2	1931	2056	2381	2668	2785	2478	11.8088	12.3795	14.3608	17.3365	17.7714	15.0506	14.7846	2.24807	-1.32371	-1.06984	-0.1885	1.13513	1.32861	0.118304
ENSMUSG00000017999	1704.37	876.642	0.94611	5.38e-15	1.39e-13	Ddx27	chr2	+	167015193	167034947	2714	protein_coding	DEAD_(Asp-Glu-Ala-Asp)_box_polypeptide_27	1623	1912	1641	864	866	903	18.172	21.078	18.1213	10.2789	10.1175	10.0415	14.6348	4.59455	0.76985	1.40234	0.758814	-0.948064	-0.983196	-0.999741
ENSMUSG00000018008	127.613	56.6107	0.97256	0.011536	0.03324	Cyth4	chr15	+	78597047	78622019	2791	protein_coding	cytohesin_4	222	84	78	42	38	94	2.41705	0.900471	0.837576	0.485885	0.431707	1.01646	1.01486	0.662136	2.11768	-0.172754	-0.267742	-0.798889	-0.880712	0.00241284
ENSMUSG00000018012	430.825	904.186	-1.0272	2.96e-07	2.56e-06	Rac3	chr11	+	120721470	120723969	1076	protein_coding	RAS-related_C3_botulinum_substrate_3	507	443	355	956	1004	734	14.3182	12.318	9.88793	28.6873	29.586	20.5875	19.2308	7.72124	-0.636249	-0.895295	-1.21003	1.22473	1.34113	0.175708
ENSMUSG00000018040	2430.32	1881.85	0.36255	0.0086041	0.025955	Rrp7a	chr15	-	83113433	83122801	4363	protein_coding	ribosomal_RNA_processing_7_homolog_A_(S._cerevisiae)	2366	2775	2238	1931	1934	1768	16.4787	19.0295	15.3732	14.2903	14.0552	12.2297	15.2428	2.13229	0.579617	1.77591	0.0611689	-0.446699	-0.556951	-1.41305
ENSMUSG00000018042	19777.7	12826.2	0.61668	1.32e-07	1.22e-06	Cyb5r3	chr15	-	83153494	83172592	2547	protein_coding	cytochrome_b5_reductase_3	20388	21332	18288	13276	12440	12747	243.242	250.584	215.192	168.299	154.866	151.043	197.204	40.9295	1.12481	1.30418	0.439486	-0.706219	-1.03442	-1.12784
ENSMUSG00000018068	759.787	454.939	0.72579	1.17e-07	1.1e-06	Ints2	chr11	-	86210681	86257575	5906	protein_coding	integrator_complex_subunit_2	728	756	823	409	422	544	3.74568	3.82982	4.17634	2.23601	2.26561	2.77988	3.17222	0.776952	0.738088	0.846384	1.29238	-1.20498	-1.16689	-0.504979
ENSMUSG00000018102	381.71	653.705	-0.75703	1.64e-06	1.22e-05	Hist1h2bc	chr13	+	23684199	23692488	736	protein_coding	histone_cluster_1_H2bc	342	452	366	600	702	661	14.1202	18.3743	14.9037	26.3219	30.243	27.1047	21.8446	6.29991	-1.22611	-0.550851	-1.10176	0.710689	1.33309	0.834939
ENSMUSG00000018126	15.1391	34.1217	-0.95955	0.015555	0.042614	Baiap2l2	chr15	-	79258195	79285537	2276	protein_coding	BAI1-associated_protein_2-like_2	14	21	11	33	30	40	0.186917	0.276056	0.144847	0.46815	0.417941	0.530406	0.337386	0.143944	-1.04533	-0.42607	-1.3376	0.908442	0.559625	1.34094
ENSMUSG00000018143	4341.94	1857.62	1.2072	1.78e-22	8.49e-21	Mafk	chr5	+	139791513	139802653	3097	protein_coding	v-maf_musculoaponeurotic_fibrosarcoma_oncogene_family_protein_K_(avian)	4055	4191	4941	1926	1777	1870	39.7871	40.488	47.8149	20.0798	18.1933	18.223	30.7644	12.2213	0.738284	0.795635	1.39515	-0.874262	-1.02862	-1.02619
ENSMUSG00000018160	3544.34	2613.17	0.43156	0.0019907	0.0073139	Med1	chr11	-	98152154	98193293	8024	protein_coding	mediator_complex_subunit_1	3196	3246	4326	2458	2658	2740	12.1034	12.1034	16.1579	9.89087	10.5034	10.3058	11.8441	2.11039	0.122873	0.122861	2.04406	-0.925543	-0.635304	-0.728951
ENSMUSG00000018171	5491.52	3717.36	0.55703	1.19e-07	1.11e-06	Vmp1	chr11	-	86583865	86683836	2787	protein_coding	vacuole_membrane_protein_1	5710	5389	5560	3783	3410	3986	62.2576	57.8524	59.7898	43.8271	38.7956	43.1639	50.9477	9.24422	1.22345	0.746918	0.956498	-0.770277	-1.31456	-0.842023
ENSMUSG00000018189	647.111	401.026	0.67274	6.23e-05	0.0003371	Uchl5	chr1	+	143777272	143807466	1845	protein_coding	ubiquitin_carboxyl-terminal_esterase_L5	646	646	672	459	385	353	10.6397	10.4758	10.916	8.03267	6.61652	5.77429	8.74249	2.04782	0.926449	0.846408	1.06136	-0.34662	-1.03816	-1.44944
ENSMUSG00000018199	2549.2	4103.19	-0.6768	3.97e-08	4.09e-07	Trove2	chr1	-	143750790	143777068	8738	protein_coding	TROVE_domain_family_member_2	2414	2420	2907	3569	4160	4648	8.39495	8.28617	9.97063	13.188	15.0955	16.0537	11.8315	3.11348	-1.10376	-1.1387	-0.597677	0.435687	1.04834	1.3561
ENSMUSG00000018217	3194.5	4451.82	-0.46312	0.011374	0.032869	Pmp22	chr11	+	63128982	63159547	1822	protein_coding	peripheral_myelin_protein_22	2966	4000	2739	5338	3812	4158	49.467	65.6844	45.054	94.5962	66.3392	68.8742	65.0025	15.9809	-0.97213	0.0426676	-1.24828	1.85183	0.0836421	0.242271
ENSMUSG00000018263	184.848	348.795	-0.86544	0.00024328	0.0011532	Tbx5	chr5	+	119834663	119885218	3941	protein_coding	T-box_5	160	244	158	372	247	436	1.23369	1.8524	1.20155	3.04776	1.98727	3.33888	2.11026	0.823018	-1.06506	-0.31331	-1.10412	1.1391	-0.149437	1.49282
ENSMUSG00000018286	8986.32	3036.77	1.5288	9.46e-23	4.6e-21	Psmb6	chr11	+	70525367	70527858	966	protein_coding	proteasome_(prosome_macropain)_subunit_beta_type_6	9444	9470	8345	3532	2851	2681	297.079	293.308	258.904	118.056	93.5805	83.7607	190.781	93.6678	1.13484	1.09457	0.72728	-0.776419	-1.03772	-1.14255
ENSMUSG00000018293	11608.5	7494.49	0.61748	4.39e-05	0.00024663	Pfn1	chr11	-	70651850	70654644	1997	protein_coding	profilin_1	12496	12227	10480	8471	7183	6732	190.145	183.186	157.28	136.962	114.049	101.739	147.227	32.9429	1.30282	1.09156	0.305159	-0.311595	-1.00712	-1.38082
ENSMUSG00000018326	11770.6	8287.86	0.49899	4.47e-05	0.00025073	Ywhab	chr2	+	163994960	164018588	3013	protein_coding	tyrosine_3-monooxygenase/tryptophan_5-monooxygenase_activation_protein_beta_polypeptide	11576	12499	11657	8807	8220	7774	116.749	124.116	115.952	94.3784	86.5044	77.8692	102.595	17.2223	0.821845	1.24959	0.775564	-0.477072	-0.934269	-1.43566
ENSMUSG00000018334	276.066	442.935	-0.65611	0.0011128	0.0044096	Ksr1	chr11	-	79013440	79146407	5495	protein_coding	kinase_suppressor_of_ras_1	270	253	315	376	357	615	1.4931	1.37754	1.71804	2.20935	2.05999	3.37775	2.03929	0.665867	-0.820275	-0.993829	-0.482466	0.255385	0.031087	2.0101
ENSMUSG00000018339	1792.82	6648.17	-1.8171	8.38e-20	3.27e-18	Gpx3	chr11	+	54902453	54910377	1594	protein_coding	glutathione_peroxidase_3	2114	1671	1645	7228	4403	8494	40.3004	31.3645	30.9291	146.411	87.5842	160.822	82.9018	53.6951	-0.793394	-0.959814	-0.967923	1.18277	0.087204	1.45115
ENSMUSG00000018362	2053.06	1295.92	0.65168	3.07e-06	2.18e-05	Kpna2	chr11	-	106988629	106999541	2054	protein_coding	karyopherin_(importin)_alpha_2	2259	2040	1925	1257	1402	1222	33.4202	29.7153	28.0879	19.7596	21.6428	17.9552	25.0968	5.64172	1.47532	0.818626	0.530174	-0.946028	-0.612236	-1.26586
ENSMUSG00000018377	2136.75	2773.84	-0.37302	0.00016789	0.00082872	Vezf1	chr11	+	88068279	88084729	4583	protein_coding	vascular_endothelial_zinc_finger_1	2105	2116	2265	2597	2689	3070	13.9571	13.8139	14.8118	18.2964	18.604	20.2166	16.6166	2.51387	-1.05795	-1.11491	-0.717954	0.6682	0.79056	1.43205
ENSMUSG00000018378	806.642	1054.65	-0.38004	0.0049255	0.016036	Cuedc1	chr11	+	88098058	88194140	3180	protein_coding	CUE_domain_containing_1	721	793	937	994	989	1197	6.88971	7.46099	8.83084	10.0926	9.86131	11.3602	9.08261	1.54466	-1.41966	-1.04983	-0.162997	0.653854	0.504121	1.47451
ENSMUSG00000018379	4804.61	3608.53	0.40746	0.00073349	0.003041	Srsf1	chr11	+	88047373	88053755	5362	protein_coding	serine/arginine-rich_splicing_factor_1	4487	4958	5148	3668	3711	3427	25.4286	27.665	28.7741	22.0875	21.9447	19.2889	24.1981	3.36911	0.365222	1.02901	1.35821	-0.626467	-0.668847	-1.45712
ENSMUSG00000018401	4262.95	2957.29	0.52027	1.93e-05	0.00011731	Mtmr4	chr11	+	87592162	87616302	5753	protein_coding	myotubularin_related_protein_4	4327	3949	4659	2973	3001	2891	22.8552	20.5373	24.271	16.6857	16.5401	15.1661	19.3426	3.42568	1.02539	0.348756	1.43868	-0.775576	-0.818088	-1.21916
ENSMUSG00000018411	143.194	354.06	-1.2349	1.68e-07	1.52e-06	Mapt	chr11	+	104231390	104332090	5253	protein_coding	microtubule-associated_protein_tau	161	148	125	317	253	509	0.931347	0.842956	0.713168	1.94848	1.52714	2.92436	1.48124	0.774891	-0.709641	-0.823711	-0.991201	0.602971	0.0592314	1.86235
ENSMUSG00000018417	5111.01	6557.37	-0.35354	0.0068154	0.021225	Myo1b	chr1	-	51749765	51916071	5052	protein_coding	myosin_IB	4647	5706	5176	7157	6059	6432	27.9513	33.7924	30.7058	45.7416	38.028	38.424	35.7739	5.80609	-1.3473	-0.341275	-0.872886	1.71678	0.388233	0.45645
ENSMUSG00000018425	3249.67	2568.14	0.33545	0.0022763	0.0082306	Dhx40	chr11	-	86768846	86807746	3813	protein_coding	DEAH_(Asp-Glu-Ala-His)_box_polypeptide_40	3133	3399	3335	2267	2457	3035	24.9682	26.6707	26.2131	19.1968	20.4317	24.0222	23.5838	2.82054	0.490825	1.09445	0.93221	-1.55537	-1.11755	0.155432
ENSMUSG00000018433	1048.74	639.299	0.70395	7.07e-09	8.19e-08	Nol11	chr11	-	107166663	107189381	3158	protein_coding	nucleolar_protein_11	1017	1058	1109	570	661	694	9.78592	10.0236	10.5247	5.82782	6.63674	6.63235	8.23852	1.90457	0.812466	0.93726	1.20035	-1.26574	-0.841018	-0.84332
ENSMUSG00000018446	942.161	717.056	0.38668	0.005233	0.016893	C1qbp	chr11	-	70977836	70983026	1998	protein_coding	complement_component_1_q_subcomponent_binding_protein	1018	993	846	733	657	766	15.4826	14.8698	12.6901	11.8455	10.4264	11.5705	12.8142	1.80499	1.4784	1.13885	-0.0687396	-0.536671	-1.32285	-0.688986
ENSMUSG00000018451	25.0038	68.7285	-1.3067	3.1e-05	0.00018053	6330403K07Rik	chr11	-	71031941	71033513	1494	lincRNA	RIKEN_cDNA_6330403K07_gene	22	30	24	66	65	76	0.447471	0.600788	0.481449	1.42639	1.37952	1.53526	0.97848	0.473132	-1.12233	-0.79828	-1.05051	0.946683	0.847629	1.17681
ENSMUSG00000018459	500.027	1018.3	-0.97074	3.04e-05	0.0001772	Slc13a3	chr2	-	165405028	165473230	3524	protein_coding	solute_carrier_family_13_(sodium-dependent_dicarboxylate_transporter)_member_3	654	356	502	1257	890	890	5.63943	3.02249	4.26931	11.5171	8.00792	7.6221	6.67972	2.77849	-0.374411	-1.31627	-0.867527	1.74101	0.478028	0.339168
ENSMUSG00000018474	7425.77	14455.5	-0.94551	3.24e-13	6.73e-12	Chd3	chr11	-	69343273	69369406	7261	protein_coding	chromodomain_helicase_DNA_binding_protein_3	7193	6664	8686	13413	15206	14806	30.1028	27.4593	35.852	59.6449	66.4024	61.5406	46.8337	16.0169	-1.04458	-1.20962	-0.685632	0.799857	1.22176	0.918214
ENSMUSG00000018479	12.6061	0.307382	1.8609	0.00030082	0.0013914	1700125H20Rik	chr11	+	85170404	85181145	966	protein_coding	RIKEN_cDNA_1700125H20_gene	20	9	9	0	0	1	0.629138	0.278751	0.279225	0	0	0.0312423	0.203059	0.225485	1.88961	0.335682	0.337788	-0.900545	-0.900545	-0.761989
ENSMUSG00000018507	189.853	56.8678	1.5448	1.53e-06	1.16e-05	Trpv2	chr11	+	62574486	62600515	3671	protein_coding	transient_receptor_potential_cation_channel_subfamily_V_member_2	281	144	148	38	50	86	2.32603	1.17362	1.20828	0.334228	0.431868	0.707024	1.03017	0.668116	1.93956	0.214705	0.266575	-1.04166	-0.895514	-0.483674
ENSMUSG00000018537	606.356	961.341	-0.64866	5.23e-05	0.00028851	Pcgf2	chr11	-	97688823	97700497	2485	protein_coding	polycomb_group_ring_finger_2	705	630	502	860	988	1047	8.62096	7.58516	6.05434	11.1742	12.6065	12.7157	9.79282	2.53613	-0.462064	-0.870484	-1.47409	0.544675	1.10946	1.1525
ENSMUSG00000018547	804.008	1006.76	-0.31926	0.01411	0.039261	Pip4k2b	chr11	-	97715157	97744704	5053	protein_coding	phosphatidylinositol-5-phosphate_4-kinase_type_II_beta	806	773	861	875	1072	1084	4.84706	4.577	5.10674	5.59117	6.72684	6.47441	5.55387	0.803993	-0.879118	-1.21503	-0.556141	0.0463915	1.45893	1.14496
ENSMUSG00000018548	4475.09	2323.46	0.92834	2.68e-11	4.39e-10	Trim37	chr11	+	87127077	87220683	5632	protein_coding	tripartite_motif-containing_37	4228	4413	4949	2405	2457	2082	22.8121	23.4435	26.3357	13.7878	13.8327	11.1568	18.5614	5.80686	0.732009	0.840734	1.3388	-0.82206	-0.814329	-1.27516
ENSMUSG00000018559	1495.53	1176.44	0.34139	0.0060292	0.019133	Ctdnep1	chr11	+	69981156	69990601	1627	protein_coding	CTD_nuclear_envelope_phosphatase_1	1585	1547	1404	1202	1150	1177	29.6029	28.4481	25.8624	23.854	22.4117	21.8328	25.3353	2.92087	1.46107	1.0657	0.180456	-0.507162	-1.00092	-1.19914
ENSMUSG00000018565	588.848	441.711	0.40829	0.0019459	0.0071701	Elp5	chr11	-	69968222	69982517	1454	protein_coding	elongator_acetyltransferase_complex_subunit_5	595	616	576	435	434	458	12.435	12.6755	11.8726	9.65981	9.46435	9.50652	10.9356	1.41351	1.06072	1.2309	0.662889	-0.902597	-1.04088	-1.01104
ENSMUSG00000018569	3670.85	2982.91	0.29537	0.01517	0.041703	Cldn7	chr11	+	69964779	69967885	1335	protein_coding	claudin_7	3514	3964	3669	2877	3205	2856	79.9859	88.8388	82.3675	69.5829	76.1224	64.565	76.9104	8.04413	0.382328	1.48287	0.678395	-0.910919	-0.097966	-1.53471
ENSMUSG00000018570	23.1332	55.0352	-1.0908	0.001503	0.0057209	2810408A11Rik	chr11	-	69897352	69900987	2223	protein_coding	RIKEN_cDNA_2810408A11_gene	29	19	22	50	62	53	0.396416	0.25572	0.296601	0.72623	0.884337	0.719543	0.546475	0.240107	-0.624964	-1.21094	-1.04068	0.748648	1.40713	0.720797
ENSMUSG00000018574	6183.12	2228.59	1.4522	1.37e-33	1.35e-31	Acadvl	chr11	-	70010183	70015411	2168	protein_coding	acyl-Coenzyme_A_dehydrogenase_very_long_chain	6064	5928	6777	2293	2230	2154	84.9949	81.8087	93.6845	34.1498	32.6145	29.9852	59.5396	27.5464	0.924089	0.80842	1.23954	-0.92171	-0.977445	-1.0729
ENSMUSG00000018581	1023.52	1691.28	-0.69861	0.00028978	0.0013446	Dnah11	chr12	-	117877982	118199043	14072	protein_coding	dynein_axonemal_heavy_chain_11	927	1168	1015	1196	1563	2398	2.00178	2.48335	2.16172	2.74422	3.52183	5.14297	3.00931	1.07204	-0.939826	-0.490621	-0.790634	-0.247277	0.47808	1.99028
ENSMUSG00000018583	6438.7	4466.21	0.52319	5.03e-08	5.05e-07	G3bp1	chr11	+	55469685	55504838	6703	protein_coding	GTPase_activating_protein_(SH3_domain)_binding_protein_1	6354	6764	6427	4339	4472	4605	28.8052	30.1915	28.7361	20.9009	21.1543	20.7339	25.087	4.18603	0.888247	1.21942	0.87175	-1.00002	-0.939485	-1.03991
ENSMUSG00000018599	1502.39	998.213	0.57969	2.64e-05	0.00015572	Mief2	chr11	+	60728398	60732951	2522	protein_coding	mitochondrial_elongation_factor_2	1522	1476	1561	1071	996	918	18.3384	17.5102	18.5501	13.7116	12.5222	10.9855	15.2697	2.98691	1.02741	0.750122	1.09828	-0.521634	-0.919846	-1.43433
ENSMUSG00000018604	96.2147	155.713	-0.64593	0.016192	0.044125	Tbx3	chr5	+	119670669	119684724	4982	protein_coding	T-box_3	97	103	92	129	111	236	0.591645	0.618563	0.553444	0.836045	0.706455	1.42965	0.7893	0.300815	-0.657064	-0.567581	-0.784056	0.155396	-0.275399	2.1287
ENSMUSG00000018651	160.528	231.98	-0.51378	0.0068917	0.021428	Tada2a	chr11	-	84078920	84129600	2151	protein_coding	transcriptional_adaptor_2A	166	155	166	215	200	287	2.3451	2.15596	2.3129	3.22732	2.94819	4.02682	2.83605	0.653303	-0.751491	-1.04099	-0.800771	0.598912	0.171651	1.82269
ENSMUSG00000018661	1805.88	1379.7	0.38329	0.0015222	0.0057852	Cog1	chr11	+	113649169	113667054	3935	protein_coding	component_of_oligomeric_golgi_complex_1	1717	1882	1885	1465	1289	1384	13.2592	14.3095	14.3567	12.0209	10.3866	10.6148	12.4913	1.60975	0.477052	1.1295	1.15884	-0.292225	-1.30746	-1.16571
ENSMUSG00000018672	357.345	595.423	-0.71314	6.51e-05	0.00035025	Copz2	chr11	+	96849870	96861203	1045	protein_coding	coatomer_protein_complex_subunit_zeta_2	376	396	312	648	605	525	10.9336	11.3378	8.94804	20.0218	18.3571	15.1622	14.1268	4.05201	-0.788037	-0.68829	-1.27806	1.45483	1.04401	0.255545
ENSMUSG00000018677	6117.1	4632.66	0.39586	0.00072255	0.003	Slc25a39	chr11	-	102402985	102407946	1685	protein_coding	solute_carrier_family_25_member_39	6569	6126	5855	4760	4555	4575	118.466	108.775	104.14	91.2117	85.7144	81.9429	98.3748	13.0807	1.53591	0.795043	0.440717	-0.547607	-0.967868	-1.25619
ENSMUSG00000018697	453.55	356.8	0.33989	0.015806	0.043222	Aatf	chr11	-	84422855	84513522	1992	protein_coding	apoptosis_antagonizing_transcription_factor	468	444	464	347	355	370	7.1392	6.66874	6.98101	5.6245	5.65073	5.60574	6.27832	0.665962	1.29269	0.586255	1.05515	-0.981768	-0.942381	-1.00994
ENSMUSG00000018707	71603.7	20764.6	1.7389	5.63e-26	3.4e-24	Dync1h1	chr12	+	110601452	110666945	14342	protein_coding	dynein_cytoplasmic_1_heavy_chain_1	55684	74794	87384	17283	19815	25787	117.981	156.03	182.605	38.9093	43.8076	54.264	98.9328	56.658	0.336204	1.00775	1.47679	-1.0594	-0.972945	-0.788393
ENSMUSG00000018733	447.753	258.176	0.77727	3.23e-07	2.77e-06	Pex12	chr11	-	83294642	83302586	2729	protein_coding	peroxisomal_biogenesis_factor_12	474	435	449	261	251	263	5.27798	4.7691	4.93097	3.08802	2.91632	2.90852	3.98182	1.02362	1.26625	0.769107	0.927244	-0.873167	-1.04091	-1.04853
ENSMUSG00000018736	2380.06	1306.97	0.85574	1.01e-15	2.8e-14	Ndel1	chr11	-	68821434	68871858	2382	protein_coding	nuclear_distribution_gene_E-like_homolog_1_(A._nidulans)	2282	2486	2459	1300	1290	1334	29.1117	31.2255	30.939	17.6216	17.1717	16.9019	23.8286	6.6333	0.796451	1.11513	1.07193	-0.935727	-1.00355	-1.04423
ENSMUSG00000018740	426.871	590.691	-0.45793	0.0028992	0.010165	Slc25a35	chr11	+	68968131	68974365	3648	protein_coding	solute_carrier_family_25_member_35	390	510	397	535	589	656	3.24865	4.18279	3.26156	4.73525	5.11948	5.42712	4.32914	0.848895	-1.27282	-0.172405	-1.25761	0.478395	0.931024	1.29342
ENSMUSG00000018750	6878.38	11651.3	-0.74812	7.7e-09	8.86e-08	Zbtb4	chr11	+	69765912	69784023	7811	protein_coding	zinc_finger_and_BTB_domain_containing_4	6846	6164	7865	11428	12101	11405	26.6332	23.6106	30.1774	47.2397	49.1225	44.0665	36.8083	10.2861	-0.989215	-1.28307	-0.644652	1.01413	1.19717	0.705638
ENSMUSG00000018765	3888.16	2147.17	0.84769	1.2e-15	3.3e-14	Fxr2	chr11	+	69632990	69653297	2951	protein_coding	fragile_X_mental_retardation_autosomal_homolog_2	3910	3989	3901	2026	2246	2175	40.2625	40.4432	39.6183	22.1674	24.1327	22.2439	31.478	8.65753	1.01467	1.03554	0.940262	-1.07544	-0.848427	-1.0666
ENSMUSG00000018774	1209.09	230.556	2.2646	3.7e-23	1.84e-21	Cd68	chr11	-	69664213	69666153	1230	protein_coding	CD68_antigen	1486	1134	1040	157	203	345	36.7119	27.5841	25.3406	4.12134	5.23307	8.46514	17.9094	12.5323	1.50033	0.771982	0.592971	-1.1002	-1.01149	-0.75359
ENSMUSG00000018776	44.2643	89.8017	-0.91582	0.0035714	0.012183	Slc35g3	chr11	-	69759890	69761968	1618	protein_coding	solute_carrier_family_35_member_G3	55	53	26	84	83	104	1.03294	0.980049	0.481598	1.67627	1.62654	1.93988	1.28955	0.500079	-0.513125	-0.6189	-1.61565	0.773327	0.673881	1.30046
ENSMUSG00000018830	1089.9	1656.87	-0.57767	0.0063698	0.020025	Myh11	chr16	-	14194527	14291408	6632	protein_coding	myosin_heavy_polypeptide_11_smooth_muscle	1161	922	1222	1970	1066	1960	5.31962	4.15946	5.52225	9.59103	5.09657	8.91932	6.43471	2.04854	-0.544334	-1.11067	-0.445419	1.54077	-0.653216	1.21287
ENSMUSG00000018845	276.722	544.985	-0.94133	1.37e-06	1.04e-05	Unc45b	chr11	+	82910550	82943403	4152	protein_coding	unc-45_homolog_B_(C._elegans)	213	277	352	543	461	641	1.55889	1.99606	2.54083	4.22266	3.52054	4.6593	3.08305	1.13822	-1.33907	-0.954988	-0.476374	1.00122	0.384364	1.38484
ENSMUSG00000018848	2100.16	1000.11	1.0589	8e-23	3.9e-21	Rars	chr11	-	35808381	35834506	2109	protein_coding	arginyl-tRNA_synthetase	2018	2215	2144	992	979	1033	29.0762	31.423	30.4676	15.1872	14.7188	14.7824	22.6092	7.74449	0.835047	1.13807	1.01471	-0.958353	-1.01884	-1.01063
ENSMUSG00000018849	11757.3	16809.3	-0.50896	1.32e-05	8.3e-05	Wwc1	chr11	-	35838400	35980527	4531	protein_coding	WW_C2_and_coiled-coil_domain_containing_1	11875	12085	11720	16981	17505	15840	79.6402	79.8	77.5217	121.008	122.499	105.507	97.6626	19.4633	-0.925968	-0.91776	-1.03482	1.19944	1.27607	0.403035
ENSMUSG00000018858	860.388	624.219	0.44997	0.010235	0.030137	Ict1	chr11	+	115403752	115412674	2596	protein_coding	immature_colon_carcinoma_transcript_1	901	906	803	729	601	531	10.5466	10.4418	9.27044	9.06706	7.34066	6.1732	8.80662	1.58473	1.09797	1.03181	0.292679	0.164342	-0.925055	-1.66175
ENSMUSG00000018861	341.242	249.211	0.44224	0.0061669	0.019502	Fdxr	chr11	-	115268024	115277050	1948	protein_coding	ferredoxin_reductase	361	344	330	259	226	264	5.63133	5.28348	5.07709	4.29294	3.67862	4.09011	4.67559	0.69849	1.36829	0.870282	0.574799	-0.547835	-1.42733	-0.83821
ENSMUSG00000018882	814.048	493.972	0.71045	1.16e-08	1.3e-07	Mrpl45	chr11	+	97315716	97329920	2431	protein_coding	mitochondrial_ribosomal_protein_L45	806	858	807	491	480	513	10.075	10.5597	9.94897	6.52139	6.26068	6.36873	8.28908	1.91604	0.932067	1.18507	0.866314	-0.922571	-1.05864	-1.00225
ENSMUSG00000018906	3116.76	2088.47	0.56591	0.00010718	0.0005514	P4ha2	chr11	+	54100095	54131665	3060	protein_coding	procollagen-proline_2-oxoglutarate_4-dioxygenase_(proline_4-hydroxylase)_alpha_II_polypeptide	3303	3515	2636	2197	2017	2045	32.8005	34.368	25.8175	23.1821	20.9002	20.1694	26.2063	5.53765	1.1908	1.47386	-0.0702106	-0.546113	-0.958184	-1.09016
ENSMUSG00000018920	2043.4	896.21	1.1555	2.04e-11	3.38e-10	Cxcl16	chr11	-	70453983	70459984	2699	protein_coding	chemokine_(C-X-C_motif)_ligand_16	1928	2212	2066	1060	872	737	21.7069	24.5207	22.9412	12.6808	10.2442	8.2411	16.7225	6.51365	0.765221	1.19721	0.954727	-0.620494	-0.994567	-1.30209
ENSMUSG00000018921	1997.67	1481.45	0.4268	8.14e-05	0.00042809	Pelp1	chr11	-	70392883	70410031	3435	protein_coding	proline_glutamic_acid_and_leucine_rich_protein_1	1971	2086	2007	1482	1468	1496	17.4362	18.1693	17.511	13.9305	13.5508	13.1439	15.6236	2.10715	0.86023	1.20812	0.895692	-0.803533	-0.983708	-1.1768
ENSMUSG00000018931	1637.73	1346.69	0.27913	0.014036	0.039099	Gm16515	chr11	-	60902246	60914750	4179	protein_coding	N-acetyltransferase_domain_containing_1	1542	1752	1680	1296	1383	1364	11.2126	12.5433	12.0483	10.0133	10.4934	9.85059	11.0269	1.00607	0.184539	1.50726	1.01525	-1.00751	-0.530312	-1.16922
ENSMUSG00000018932	3339.77	2619.59	0.34474	0.0084573	0.025576	Map2k3	chr11	+	60932033	60952811	2198	protein_coding	mitogen-activated_protein_kinase_kinase_3	3781	3263	3077	2607	2644	2607	52.2723	44.416	41.9555	38.2963	38.1416	35.7959	41.813	5.45046	1.91899	0.477586	0.0261576	-0.645201	-0.673583	-1.10395
ENSMUSG00000018974	1707.33	1351.63	0.33173	0.011957	0.034285	Sart3	chr5	-	113742446	113771649	3586	protein_coding	squamous_cell_carcinoma_antigen_recognized_by_T_cells_3	1539	1941	1708	1426	1255	1375	13.0413	16.1944	14.2747	12.8396	11.0968	11.5721	13.1698	1.70022	-0.0755933	1.77894	0.649836	-0.194207	-1.21926	-0.939715
ENSMUSG00000018983	1100.13	2084.75	-0.89176	1.21e-06	9.32e-06	E2f2	chr4	+	136172394	136196057	4739	protein_coding	E2F_transcription_factor_2	1263	959	1111	2195	2330	1686	8.09859	6.05456	7.02614	14.9552	15.5896	10.7372	10.4102	3.72731	-0.620184	-1.16858	-0.907913	1.21937	1.38958	0.0877294
ENSMUSG00000019055	1838.5	1354.84	0.43243	0.0012759	0.0049827	Plod1	chr4	-	147909753	147936767	4097	protein_coding	procollagen-lysine_2-oxoglutarate_5-dioxygenase_1	1753	1958	1872	1277	1142	1681	13.002	14.2987	13.694	10.064	8.83824	12.3829	12.0466	1.95943	0.487561	1.14936	0.840729	-1.01186	-1.63741	0.171617
ENSMUSG00000019066	9189.05	4333.32	1.0744	2.28e-27	1.53e-25	Rab3d	chr9	-	21907491	21918192	3886	protein_coding	RAB3D_member_RAS_oncogene_family	9103	9005	9783	4273	4288	4453	71.1827	69.3316	75.4499	35.5037	34.9879	34.5836	53.5066	18.572	0.951765	0.852091	1.18153	-0.969355	-0.997131	-1.0189
ENSMUSG00000019088	674.079	396.183	0.74877	1.99e-06	1.47e-05	Dnase1l1	chrX	-	74273217	74282337	1625	protein_coding	deoxyribonuclease_1-like_1	756	657	630	427	356	406	14.1371	12.0966	11.6192	8.48434	6.94644	7.54038	10.1373	2.63601	1.51736	0.743254	0.562162	-0.627085	-1.21051	-0.985189
ENSMUSG00000019124	305.94	449.939	-0.53461	0.0074082	0.022823	Scrn1	chr6	-	54505890	54566489	4810	protein_coding	secernin_1	260	276	394	484	365	506	1.64256	1.71678	2.45494	3.24896	2.4061	3.17487	2.4407	0.626468	-1.27403	-1.15556	0.0227279	1.29018	-0.0552342	1.17192
ENSMUSG00000019132	17004.4	7708.4	1.1291	3.06e-26	1.88e-24	BC005537	chr13	+	24801657	24814013	3665	protein_coding	cDNA_sequence_BC005537	15700	16994	18958	7378	7774	8012	130.172	138.731	155.027	64.9993	67.2568	65.9762	103.694	38.3218	0.690955	0.914279	1.33954	-1.00973	-0.950816	-0.984232
ENSMUSG00000019173	5346.45	3927.78	0.43991	5.91e-05	0.00032181	Rab5c	chr11	-	100715009	100738215	1967	protein_coding	RAB5C_member_RAS_oncogene_family	5499	5274	5448	4074	3778	3929	84.9518	80.2206	83.0084	66.8745	60.9008	60.2834	72.7066	10.33	1.18539	0.727398	0.997271	-0.564579	-1.14286	-1.20262
ENSMUSG00000019179	5629.93	3408.39	0.71104	2.36e-07	2.08e-06	Mdh2	chr5	+	135778480	135790398	1456	protein_coding	malate_dehydrogenase_2_NAD_(mitochondrial)	5808	6154	5120	3747	3192	3265	121.216	126.458	105.39	83.0933	69.5132	67.6772	95.5578	23.526	1.09061	1.31345	0.417915	-0.529819	-1.10706	-1.1851
ENSMUSG00000019189	2884.94	6135.61	-1.071	2.04e-16	6.05e-15	Rnf145	chr11	+	44518964	44565520	4214	protein_coding	ring_finger_protein_145	3224	2780	2740	6146	6327	5911	23.2484	19.7379	19.487	47.0914	47.6068	42.3338	33.2509	12.5979	-0.793977	-1.07264	-1.09255	1.09864	1.13955	0.720982
ENSMUSG00000019210	3367.05	2651.13	0.33899	0.012437	0.035426	Atp6v1e1	chr6	-	120795245	120822685	1203	protein_coding	ATPase_H+_transporting_lysosomal_V1_subunit_E1	3637	3449	3124	2821	2628	2484	91.8694	85.7784	77.8278	75.7149	69.2668	62.317	77.129	9.79616	1.5047	0.882933	0.0713325	-0.144359	-0.802582	-1.51203
ENSMUSG00000019256	1526.53	978.577	0.62309	0.00025771	0.0012128	Ahr	chr12	-	35497974	35535038	5548	protein_coding	aryl-hydrocarbon_receptor	1266	1611	1765	749	991	1226	6.9341	8.68779	9.5345	4.35902	5.66373	6.66921	6.97473	1.7389	-0.0233615	0.985144	1.47206	-1.50423	-0.753922	-0.175695
ENSMUSG00000019261	1297.62	828.628	0.6374	8.53e-07	6.75e-06	Map1s	chr8	+	70905974	70917526	3271	protein_coding	microtubule-associated_protein_1S	1249	1344	1347	862	832	787	11.6031	12.2933	12.3417	8.50884	8.06507	7.2613	10.0122	2.11267	0.753025	1.07972	1.10264	-0.711609	-0.921661	-1.30211
ENSMUSG00000019278	331.384	1360.84	-1.9081	3.72e-14	8.63e-13	Dpep1	chr8	+	123186235	123201810	2241	protein_coding	dipeptidase_1_(renal)	407	258	338	1385	793	1967	5.51881	3.44452	4.52027	19.955	11.2201	26.4901	11.8581	8.61084	-0.736201	-0.977095	-0.852165	0.940311	-0.0740953	1.69924
ENSMUSG00000019295	1016.03	675.9	0.57737	1.44e-05	8.96e-05	Tmem129	chr5	-	33653216	33657977	2389	protein_coding	transmembrane_protein_129	1066	1038	978	582	656	805	13.5592	12.9996	12.2691	7.86594	8.70669	10.1695	10.9283	2.15635	1.22005	0.960557	0.621762	-1.42018	-1.03028	-0.351906
ENSMUSG00000019297	966.253	561.678	0.76826	8.01e-08	7.75e-07	Nop9	chr14	+	55745693	55755500	3694	protein_coding	NOP9_nucleolar_protein	925	986	1023	601	559	520	7.60918	7.98602	8.29981	5.25317	4.79822	4.24841	6.3658	1.63758	0.759276	0.989395	1.18101	-0.679437	-0.957252	-1.293
ENSMUSG00000019302	16068.5	8972.35	0.83007	6.48e-13	1.3e-11	Atp6v0a1	chr11	+	101009452	101063719	4162	protein_coding	ATPase_H+_transporting_lysosomal_V0_subunit_A1	15701	15717	17361	9175	9087	8615	114.635	112.984	125.015	71.1783	69.2283	62.4703	92.5852	25.3795	0.868811	0.803758	1.27779	-0.843472	-0.920305	-1.18658
ENSMUSG00000019312	1459.62	2297	-0.64072	1.37e-05	8.54e-05	Grb7	chr11	+	98446394	98455373	2397	protein_coding	growth_factor_receptor_bound_protein_7	1713	1329	1379	1965	2383	2579	21.7161	16.5885	17.2419	26.469	31.5226	32.4716	24.335	6.31925	-0.414422	-1.22585	-1.12245	0.337711	1.13741	1.28759
ENSMUSG00000019320	43.7376	76.915	-0.73834	0.014269	0.039676	Noxo1	chr17	+	24696234	24700529	2238	protein_coding	NADPH_oxidase_organizer_1	36	42	55	58	80	95	0.488805	0.561487	0.736533	0.836781	1.13343	1.2811	0.83969	0.286443	-1.22497	-0.971235	-0.360132	-0.0101564	1.02548	1.54102
ENSMUSG00000019326	74.4069	147.547	-0.91211	0.00090665	0.0036764	Aoc3	chr11	+	101330605	101341938	4397	protein_coding	amine_oxidase_copper_containing_3	97	51	77	164	125	154	0.67036	0.347028	0.524836	1.20429	0.901403	1.05702	0.784157	0.298885	-0.380737	-1.46253	-0.867627	1.40567	0.392279	0.912949
ENSMUSG00000019362	1382.51	1043.06	0.39644	0.015459	0.042372	D8Ertd738e	chr8	-	84246237	84249761	659	protein_coding	DNA_segment_Chr_8_ERATO_Doi_738_expressed	1448	1517	1229	1113	1101	899	66.7692	68.8732	55.8928	54.5323	52.9746	41.1713	56.7022	9.21906	1.09197	1.3202	-0.0877983	-0.235379	-0.404343	-1.68465
ENSMUSG00000019368	7950.45	11044	-0.46432	0.0015378	0.0058381	Sec14l4	chr11	+	4031462	4048024	3238	protein_coding	SEC14-like_4_(S._cerevisiae)	8296	7259	8561	11237	12037	9718	77.8547	67.0734	79.2387	112.051	117.871	90.5775	90.7778	18.4784	-0.699361	-1.28282	-0.624466	1.15127	1.46621	-0.0108376
ENSMUSG00000019370	9971.58	12663.7	-0.3401	0.0042696	0.014193	Calm3	chr7	-	16915379	16924114	2290	protein_coding	calmodulin_3	10091	9782	10386	13423	12431	12061	133.903	127.803	135.926	189.26	172.122	158.953	152.995	22.3864	-0.852797	-1.12528	-0.762453	1.61996	0.854419	0.266157
ENSMUSG00000019373	974.295	636.495	0.60427	3.29e-06	2.32e-05	Cops3	chr11	-	59817795	59839838	2039	protein_coding	COP9_(constitutive_photomorphogenic)_homolog_subunit_3_(Arabidopsis_thaliana)	980	1066	911	638	579	699	14.605	15.6419	13.3903	10.1029	9.00382	10.3462	12.1817	2.48649	0.974593	1.39162	0.486073	-0.836027	-1.27806	-0.738194
ENSMUSG00000019428	9063.39	6032.35	0.57738	1.57e-05	9.69e-05	Fkbp8	chr8	+	70527724	70535328	1799	protein_coding	FK506_binding_protein_8	9429	9539	8528	6629	5770	5647	159.268	158.643	142.071	118.976	101.697	94.7342	129.232	25.7728	1.16541	1.14119	0.498173	-0.397913	-1.06834	-1.33852
ENSMUSG00000019433	1670.76	1338.43	0.31547	0.010638	0.031078	Gipc1	chr8	+	83652678	83664788	1615	protein_coding	GIPC_PDZ_domain_containing_family_member_1	1590	1884	1600	1373	1232	1418	29.917	34.9027	29.6918	27.45	24.1882	26.4987	28.7747	3.3583	0.340128	1.82472	0.273087	-0.394472	-1.36572	-0.677738
ENSMUSG00000019437	335.105	480.536	-0.50895	0.00067929	0.0028384	Tlcd1	chr11	+	78176711	78181909	2897	protein_coding	TLC_domain_containing_1	364	312	340	445	494	506	3.81809	3.22223	3.51738	4.9597	5.40685	5.27136	4.36593	0.874078	-0.62677	-1.30847	-0.970793	0.679304	1.19087	1.03586
ENSMUSG00000019467	152.566	393.698	-1.3045	1.9e-09	2.39e-08	Arhgef25	chr10	-	127182521	127190054	2261	protein_coding	Rho_guanine_nucleotide_exchange_factor_(GEF)_25	153	145	165	417	272	503	2.05629	1.91875	2.18712	5.95496	3.81447	6.7141	3.77428	1.92843	-0.890876	-0.962198	-0.823031	1.13081	0.0208384	1.52446
ENSMUSG00000019471	5539	4252.09	0.37444	0.0073967	0.022792	Cdc37	chr9	-	21138541	21149906	2456	protein_coding	cell_division_cycle_37	5691	6091	5025	4623	4146	3949	70.4131	74.2011	61.3193	60.777	53.5262	48.5265	61.4605	8.88069	1.00809	1.43464	-0.0159038	-0.0769689	-0.893436	-1.45642
ENSMUSG00000019478	278.712	176.544	0.63629	0.00079931	0.0032813	Rab4a	chr8	+	123805985	123835287	1419	protein_coding	RAB4A_member_RAS_oncogene_family	279	328	239	177	173	180	5.97468	6.91579	5.04783	4.02749	3.86571	3.82834	4.94331	1.16965	0.881783	1.68639	0.0893651	-0.782986	-0.921303	-0.953252
ENSMUSG00000019487	1662.61	1147.97	0.52713	7.28e-06	4.83e-05	Trip10	chr17	+	57249451	57263697	2290	protein_coding	thyroid_hormone_receptor_interactor_10	1729	1769	1546	1089	1080	1291	22.9431	23.1123	20.2331	15.3545	14.9539	17.0142	18.9352	3.35556	1.19442	1.24483	0.38681	-1.06709	-1.18648	-0.572484
ENSMUSG00000019494	3908.65	2325.48	0.73695	2.39e-08	2.56e-07	Cops6	chr5	+	138161071	138164646	1787	protein_coding	COP9_(constitutive_photomorphogenic)_homolog_subunit_6_(Arabidopsis_thaliana)	3705	4087	4078	2522	2288	2144	63.0023	68.4275	68.3931	45.5684	40.5973	36.2093	53.6997	13.3107	0.698889	1.10647	1.10388	-0.610879	-0.984351	-1.31401
ENSMUSG00000019505	76055.1	22526.4	1.7266	1.44e-39	1.84e-37	Ubb	chr11	+	62551171	62553213	1499	protein_coding	ubiquitin_B	71891	89408	69701	23085	22483	21942	1457.36	1784.54	1393.56	497.247	475.574	441.769	1008.34	550.538	0.815595	1.40988	0.699721	-0.928354	-0.967721	-1.02912
ENSMUSG00000019518	424.342	313.173	0.42759	0.0053624	0.017266	Ap4m1	chr5	+	138172002	138178708	2148	protein_coding	adaptor-related_protein_complex_AP-4_mu_1	393	453	443	269	310	367	5.5597	6.30978	6.181	4.04354	4.57607	5.15647	5.30443	0.815119	0.313172	1.23338	1.0754	-1.54687	-0.893556	-0.181521
ENSMUSG00000019528	1233.72	1679.51	-0.43233	0.012972	0.036605	Gyg	chr3	-	20122084	20155317	1922	protein_coding	glycogenin	1248	1304	1192	1552	1258	2295	19.7312	20.299	18.5871	26.0725	20.7536	36.0371	23.5801	6.05374	-0.63578	-0.541993	-0.82477	0.41171	-0.466903	2.05774
ENSMUSG00000019539	970.809	1951.46	-0.97505	7.87e-08	7.63e-07	Rcn3	chr7	-	45082913	45092221	1462	protein_coding	reticulocalbin_3_EF-hand_calcium_binding_domain	861	933	1156	2123	1415	2355	17.8957	19.0935	23.6974	46.8863	30.6884	48.6143	31.1459	12.4461	-1.06461	-0.968377	-0.598469	1.26469	-0.0367592	1.40353
ENSMUSG00000019558	3274.4	1811.72	0.83886	8.31e-10	1.1e-08	Slc6a8	chrX	+	73673150	73682502	3964	protein_coding	solute_carrier_family_6_(neurotransmitter_transporter_creatine)_member_8	2765	3690	3501	1819	1841	1771	21.196	27.8511	26.4696	14.8164	14.726	13.4836	19.7571	5.7983	0.248158	1.39593	1.15767	-0.852101	-0.867687	-1.08197
ENSMUSG00000019564	914.773	543.598	0.72219	0.00021058	0.0010118	Arid3a	chr10	+	79927043	79955018	5361	protein_coding	AT_rich_interactive_domain_3A_(BRIGHT-like)	940	732	1103	440	484	728	5.32813	4.08522	6.16622	2.65003	2.86263	4.09832	4.19843	1.24854	0.904819	-0.090669	1.57607	-1.24016	-1.06988	-0.0801775
ENSMUSG00000019578	3059.37	2202.32	0.46749	0.00017048	0.00083965	Ubxn6	chr17	-	56067045	56075028	3476	protein_coding	UBX_domain_protein_6	3100	3161	3023	2353	2146	2094	27.1004	27.2079	26.0644	21.8568	19.5756	18.181	23.331	3.64026	1.03546	1.06501	0.750882	-0.404982	-1.03163	-1.41474
ENSMUSG00000019590	8327.93	6326.58	0.39226	0.00026707	0.0012508	Cyb561	chr11	-	105933702	105953336	2741	protein_coding	cytochrome_b-561	8417	8702	8154	6430	6303	6236	93.3128	94.9862	89.1561	75.7436	72.9128	68.6622	82.4623	10.3776	1.04557	1.20682	0.645029	-0.647425	-0.920201	-1.3298
ENSMUSG00000019647	411.765	849.138	-0.97996	7.86e-05	0.00041524	Sema6a	chr18	-	47235598	47368870	6856	protein_coding	sema_domain_transmembrane_domain_(TM)_and_cytoplasmic_domain_(semaphorin)_6A	310	357	586	718	629	1244	1.37399	1.55793	2.56163	3.38141	2.90901	5.47608	2.87667	1.36071	-1.10434	-0.969163	-0.231531	0.370934	0.0237641	1.91034
ENSMUSG00000019710	1201.3	828.365	0.52594	0.00029346	0.0013595	Mrpl24	chr3	+	87919506	87923672	1339	protein_coding	mitochondrial_ribosomal_protein_L24	1235	1292	1118	809	905	765	28.0272	28.869	25.0237	19.508	21.4306	17.2425	23.3502	4.29891	1.08796	1.28379	0.389285	-0.893763	-0.446531	-1.42074
ENSMUSG00000019718	66.7319	139.565	-0.98842	0.00021053	0.0010118	L3hypdh	chr12	-	72073428	72085439	1952	protein_coding	L-3-hydroxyproline_dehydratase_(trans-)	81	48	73	150	116	154	1.26095	0.735719	1.12081	2.48116	1.88427	2.38101	1.64399	0.65156	-0.587876	-1.39399	-0.802959	1.28488	0.368784	1.13117
ENSMUSG00000019726	3034.87	1790.82	0.73688	4.27e-05	0.00024037	Lyst	chr13	+	13590409	13777440	11806	protein_coding	lysosomal_trafficking_regulator	2434	3002	3795	1370	1813	2245	6.26485	7.60779	9.63382	3.74681	4.86923	5.73897	6.31024	1.90201	-0.0238657	0.682194	1.7474	-1.34775	-0.757625	-0.300353
ENSMUSG00000019731	3359.15	2712.14	0.30528	0.0059277	0.018855	Slc35e1	chr8	-	72480641	72492614	4383	protein_coding	solute_carrier_family_35_member_E1	3215	3426	3559	2703	2764	2665	22.2896	23.3866	24.3358	19.9122	19.9955	18.3504	21.3783	2.11504	0.430853	0.949492	1.39831	-0.69322	-0.65382	-1.43162
ENSMUSG00000019761	9.22347	31.3306	-1.2912	0.004541	0.014922	Krt10	chr11	-	99385254	99389364	2094	protein_coding	keratin_10	9	9	10	12	37	47	0.130605	0.128593	0.143124	0.185033	0.560261	0.677394	0.304168	0.225817	-0.768601	-0.777512	-0.713161	-0.527575	1.13407	1.65278
ENSMUSG00000019767	660.224	1017.73	-0.60081	0.0024551	0.0087953	Ccdc170	chr10	+	4482502	4562231	3350	protein_coding	coiled-coil_domain_containing_170	594	659	753	849	780	1475	5.38809	5.8856	6.73658	8.18289	7.3827	13.2882	7.81068	2.61578	-0.926145	-0.735948	-0.410623	0.142291	-0.163616	2.09404
ENSMUSG00000019779	1715.73	868.762	0.9571	2.86e-09	3.51e-08	Frk	chr10	+	34483400	34611226	4799	protein_coding	fyn-related_kinase	1424	1686	2107	731	915	974	9.0168	10.5113	13.1584	4.91825	6.04555	6.12532	8.29594	2.89413	0.249076	0.765474	1.68012	-1.16709	-0.777571	-0.75001
ENSMUSG00000019782	1024.54	502.88	1.0035	1.19e-10	1.8e-09	Rwdd1	chr10	-	33996555	34019624	1090	protein_coding	RWD_domain_containing_1	1020	1178	912	528	505	472	28.4359	32.3347	25.076	15.6405	14.6903	13.0688	21.541	7.41694	0.929608	1.45528	0.476604	-0.795546	-0.923662	-1.14228
ENSMUSG00000019790	1367.15	1007.05	0.43051	0.0061521	0.019459	Stxbp5	chr10	-	9755547	9901079	8825	protein_coding	syntaxin_binding_protein_5_(tomosyn)	1164	1311	1681	863	1051	1122	4.00803	4.44466	5.70877	3.15747	3.77619	3.83706	4.15536	0.791554	-0.186128	0.365477	1.96248	-1.26067	-0.479028	-0.402126
ENSMUSG00000019804	2767.24	2104.84	0.38931	0.0015055	0.0057288	Snx3	chr10	+	42502030	42535381	1401	protein_coding	sorting_nexin_3	2826	2954	2617	2199	2060	2048	61.2953	63.0845	55.9829	50.6793	46.6224	44.1176	53.6303	7.09434	1.08043	1.33264	0.331606	-0.415966	-0.98782	-1.34089
ENSMUSG00000019806	1318.82	1801.33	-0.44121	0.0014898	0.0056829	Aig1	chr10	-	13647054	13868980	4369	protein_coding	androgen-induced_1	1368	1349	1284	1810	1940	1637	9.51474	9.23805	8.8079	13.3764	14.0794	11.308	11.0541	2.0544	-0.749296	-0.883979	-1.09336	1.13042	1.47261	0.123604
ENSMUSG00000019814	575.827	407.796	0.48822	0.00066301	0.0027783	Ltv1	chr10	-	13178640	13193137	1766	protein_coding	LTV1_homolog_(S._cerevisiae)	567	608	573	431	358	437	9.7563	10.3006	9.72419	7.88007	6.42773	7.46812	8.59284	1.41485	0.822324	1.20704	0.799625	-0.503774	-1.53027	-0.79494
ENSMUSG00000019817	602.544	950.17	-0.64793	1.39e-07	1.28e-06	Plagl1	chr10	+	13090691	13131694	5260	protein_coding	pleiomorphic_adenoma_gene-like_1	625	623	580	864	937	1063	3.61067	3.54366	3.3047	5.30361	5.64832	6.09913	4.58501	1.12639	-0.86502	-0.924503	-1.13666	0.637965	0.943994	1.34422
ENSMUSG00000019823	662.046	400.645	0.69972	0.00017543	0.00086027	Mical1	chr10	+	41476314	41487032	3645	protein_coding	microtubule_associated_monooxygenase_calponin_and_LIM_domain_containing_1	618	748	645	437	288	485	5.1521	6.1398	5.30337	3.87104	2.5053	4.01573	4.49789	1.18099	0.553946	1.39028	0.682033	-0.530782	-1.68721	-0.408266
ENSMUSG00000019838	461.642	796.741	-0.7703	4.76e-07	3.97e-06	Slc16a10	chr10	-	40033535	40142254	5394	protein_coding	solute_carrier_family_16_(monocarboxylic_acid_transporters)_member_10	494	470	436	747	677	987	2.78297	2.60698	2.42251	4.4715	3.97963	5.52238	3.631	1.12794	-0.751831	-0.907863	-1.07141	0.745166	0.309092	1.67684
ENSMUSG00000019843	314.478	524.376	-0.71973	8.8e-06	5.74e-05	Fyn	chr10	+	39368855	39565381	3562	protein_coding	Fyn_proto-oncogene	356	303	294	508	459	616	3.03703	2.54507	2.47368	4.60483	4.08587	5.21924	3.66095	1.04434	-0.597434	-1.06851	-1.13687	0.903807	0.406877	1.49213
ENSMUSG00000019846	1267.95	3000.79	-1.2119	4.73e-14	1.08e-12	Lama4	chr10	+	38965515	39110188	6046	protein_coding	laminin_alpha_4	1095	1251	1508	2897	2421	3766	5.5035	6.1907	7.4752	15.4712	12.6967	18.7989	11.0227	4.99092	-1.10585	-0.968161	-0.710793	0.891318	0.335415	1.55807
ENSMUSG00000019849	3432.75	4487.02	-0.37753	0.013763	0.038485	Prep	chr10	+	45067206	45158997	2729	protein_coding	prolyl_endopeptidase	3630	3571	3211	4799	4761	3827	40.42	39.1504	35.2636	56.7794	55.3172	42.3229	44.8756	8.18805	-0.544159	-0.699207	-1.17391	1.45381	1.27523	-0.311758
ENSMUSG00000019850	812.436	455.854	0.80327	2.47e-05	0.000147	Tnfaip3	chr10	-	19000910	19015657	6199	protein_coding	tumor_necrosis_factor_alpha-induced_protein_3	661	874	936	391	374	621	3.24021	4.21833	4.52526	2.03657	1.913	3.02336	3.15945	0.98541	0.0819484	1.07455	1.38603	-1.13951	-1.26491	-0.138106
ENSMUSG00000019851	2053.36	1562.99	0.3882	0.0017865	0.0066511	Perp	chr10	+	18845071	18857073	1901	protein_coding	PERP_TP53_apoptosis_effector	1901	2027	2309	1582	1559	1546	30.3874	31.9023	36.4025	26.87	26.0034	24.5441	29.3516	4.03681	0.256576	0.631857	1.74665	-0.614741	-0.829432	-1.19091
ENSMUSG00000019856	438.398	592.067	-0.42484	0.0037285	0.012643	Fam184a	chr10	-	53633145	53750909	3921	protein_coding	family_with_sequence_similarity_184_member_A	480	391	458	553	589	640	3.71995	2.98353	3.50073	4.55378	4.76304	4.9261	4.07452	0.715793	-0.495351	-1.52417	-0.801622	0.669549	0.961892	1.1897
ENSMUSG00000019857	823.747	525.948	0.63529	5.03e-06	3.44e-05	Asf1a	chr10	+	53596961	53609213	2180	protein_coding	anti-silencing_function_1A_histone_chaperone	791	760	950	504	508	571	11.0259	10.4306	13.0604	7.46479	7.38878	7.90497	9.54589	2.12138	0.697649	0.417021	1.65671	-0.981013	-1.01685	-0.77352
ENSMUSG00000019863	147.598	93.8839	0.62059	0.0042113	0.014023	Qrsl1	chr10	-	43874188	43901745	2290	protein_coding	glutaminyl-tRNA_synthase_(glutamine-hydrolyzing)-like_1	147	157	144	81	89	114	1.95063	2.05123	1.88459	1.14207	1.23231	1.50241	1.62721	0.355321	0.910227	1.19335	0.724362	-1.36535	-1.11138	-0.351213
ENSMUSG00000019864	505.893	250.248	0.99437	1.77e-11	2.97e-10	Rtn4ip1	chr10	+	43901807	43947862	2981	protein_coding	reticulon_4_interacting_protein_1	460	535	542	241	242	270	4.68909	5.3696	5.44913	2.61035	2.57406	2.73352	3.90429	1.28867	0.609	1.13707	1.19878	-1.00409	-1.03225	-0.90851
ENSMUSG00000019868	548.533	401.106	0.44306	0.0027583	0.009722	Vta1	chr10	-	14654755	14705560	1974	protein_coding	Vps20-associated_1_homolog_(S._cerevisiae)	517	607	542	417	394	391	7.95859	9.20009	8.2289	6.82076	6.3287	5.97792	7.41916	1.13598	0.474863	1.56774	0.712809	-0.52677	-0.959926	-1.26872
ENSMUSG00000019877	6650.39	5356.49	0.309	0.002701	0.0095519	Serinc1	chr10	-	57515774	57532530	2880	protein_coding	serine_incorporator_1	6146	6718	7337	5082	5139	5912	64.8475	69.7907	76.3511	56.9752	56.5785	61.953	64.416	7.00452	0.0615975	0.767324	1.70392	-1.06229	-1.11892	-0.351633
ENSMUSG00000019878	1572	426.507	1.8531	1.11e-47	2.04e-45	Hsf2	chr10	+	57486385	57513133	2613	protein_coding	heat_shock_factor_2	1487	1629	1658	388	460	433	17.2928	18.6523	19.0167	4.79442	5.58192	5.00114	11.7232	6.62239	0.841021	1.04631	1.10134	-1.04627	-0.92735	-1.01505
ENSMUSG00000019889	3333.5	4095.99	-0.29415	0.0048995	0.015954	Ptprk	chr10	+	28074820	28597397	6177	protein_coding	protein_tyrosine_phosphatase_receptor_type_K	3110	3469	3546	3724	3937	4697	15.2994	16.8026	17.2048	19.466	20.2094	22.949	18.6552	2.52672	-1.32811	-0.733196	-0.574011	0.320871	0.6151	1.69934
ENSMUSG00000019891	177.016	314.141	-0.80083	8.52e-06	5.58e-05	Dcbld1	chr10	+	52233619	52321378	4859	protein_coding	discoidin_CUB__and_LCCL_domain_containing_1	184	176	177	298	346	297	1.1507	1.08372	1.09173	1.98022	2.25785	1.84472	1.56816	0.475725	-0.877507	-1.01832	-1.00147	0.866178	1.44977	0.581348
ENSMUSG00000019893	241.353	1363.11	-1.7325	0.00025007	0.0011803	Ros1	chr10	-	52045721	52195244	7425	protein_coding	Ros1_proto-oncogene	364	102	262	1844	1487	678	1.4897	0.411012	1.05753	8.01878	6.35009	2.75584	3.34716	2.84326	-0.653286	-1.03267	-0.805281	1.64305	1.05616	-0.207973
ENSMUSG00000019894	164.078	275.995	-0.71294	0.0012692	0.0049575	Slc6a15	chr10	+	103367808	103419378	3643	protein_coding	solute_carrier_family_6_(neurotransmitter_transporter)_member_15	166	200	132	280	306	238	1.38466	1.64256	1.08594	2.48166	2.66335	1.97169	1.87164	0.565081	-0.861798	-0.405396	-1.39043	1.07953	1.40105	0.177048
ENSMUSG00000019899	545.829	1227.44	-1.0883	3.28e-05	0.00018978	Lama2	chr10	-	26980036	27619758	9614	protein_coding	laminin_alpha_2	472	516	671	951	756	2068	1.49187	1.60582	2.09174	3.19389	2.49335	6.49182	2.89475	1.70606	-0.822293	-0.755503	-0.47068	0.175341	-0.235279	2.10841
ENSMUSG00000019907	2634.67	2150.8	0.28894	0.011716	0.033683	Ppp1r12a	chr10	+	108162400	108277575	3403	protein_coding	protein_phosphatase_1_regulatory_(inhibitor)_subunit_12A	2491	2628	2882	1880	2150	2460	22.2436	23.1054	25.3817	17.8377	20.0328	21.8169	21.7364	2.36391	0.214567	0.579145	1.5421	-1.64924	-0.720652	0.0340768
ENSMUSG00000019916	7438.41	5208.96	0.50379	0.00049619	0.0021594	P4ha1	chr10	+	59323296	59373304	4043	protein_coding	procollagen-proline_2-oxoglutarate_4-dioxygenase_(proline_4-hydroxylase)_alpha_1_polypeptide	8023	7580	6953	5547	5408	4603	60.3012	56.0939	51.5416	44.2994	42.4129	34.3604	48.1682	8.75742	1.38545	0.905025	0.385201	-0.441776	-0.657192	-1.57671
ENSMUSG00000019923	4339.98	811.687	2.3926	1.5e-110	2.2e-107	Zwint	chr10	+	72654845	72674964	2676	protein_coding	ZW10_interactor	4022	4542	4619	788	798	854	45.6719	50.7822	51.7311	9.50788	9.45545	9.63146	29.4633	20.0204	0.809602	1.06486	1.11225	-0.996755	-0.999374	-0.990582
ENSMUSG00000019929	2156.52	5876.18	-1.4173	7.96e-23	3.89e-21	Dcn	chr10	+	97479500	97518162	1886	protein_coding	decorin	1798	2117	2642	5742	5389	6573	28.9695	33.5838	41.9837	98.3026	90.6008	105.182	66.4371	32.0978	-1.1673	-1.02354	-0.761841	0.992764	0.752814	1.2071
ENSMUSG00000019944	1230.21	725.657	0.73788	4.15e-05	0.00023404	Rhobtb1	chr10	+	69151434	69291791	4422	protein_coding	Rho-related_BTB_domain_containing_1	1006	1533	1203	821	604	753	6.91309	10.3723	8.15336	5.99471	4.33096	5.13921	6.81727	2.00444	0.0478066	1.77357	0.666567	-0.410368	-1.2404	-0.83717
ENSMUSG00000019947	2421.66	3219.38	-0.39978	0.016422	0.044685	Arid5b	chr10	-	68095593	68278726	4494	protein_coding	AT_rich_interactive_domain_5B_(MRF1-like)	1986	2650	2729	2448	3597	3676	13.4289	17.6426	18.1995	17.5882	25.3789	24.6867	19.4875	4.22526	-1.4339	-0.436623	-0.304821	-0.449497	1.39434	1.23051
ENSMUSG00000019951	10962.7	8508.79	0.35982	0.0047768	0.015627	Uhrf1bp1l	chr10	+	89744991	89819869	6446	protein_coding	UHRF1_(ICBP90)_binding_protein_1-like	10607	10402	12273	7244	8097	10408	50.0029	48.2811	57.0624	36.2854	39.829	48.7301	46.6985	6.83842	0.483216	0.231427	1.51554	-1.52273	-1.00454	0.29709
ENSMUSG00000019969	3498.12	2554.4	0.4476	0.00018762	0.00091326	Psen1	chr12	+	83688203	83735199	3023	protein_coding	presenilin_1	3311	3883	3430	2657	2480	2521	33.2824	38.4308	34.0052	28.379	26.0123	25.1684	30.8797	4.74561	0.506294	1.59118	0.658615	-0.526944	-1.02565	-1.20349
ENSMUSG00000019975	353.07	541.401	-0.59921	0.00041643	0.0018576	Ikbip	chr10	+	91082940	91102607	3232	protein_coding	IKBKB_interacting_protein	309	333	431	565	481	582	2.90523	3.08264	3.99664	5.64444	4.71888	5.43466	4.29708	1.06378	-1.30841	-1.14163	-0.282426	1.26658	0.396512	1.06937
ENSMUSG00000019977	1805.41	1491.07	0.27326	0.010543	0.030848	Hbs1l	chr10	+	21295979	21368889	2793	protein_coding	Hbs1-like_(S._cerevisiae)	1764	1897	1820	1474	1480	1523	19.192	20.3211	19.5294	17.04	16.8018	16.4569	18.2236	1.50476	0.643598	1.39392	0.867839	-0.786523	-0.944826	-1.17401
ENSMUSG00000019978	689.107	1165.44	-0.7442	1.07e-07	1.01e-06	Epb4.1l2	chr10	+	25359798	25523519	4389	protein_coding	erythrocyte_protein_band_4.1-like_2	701	681	709	1144	970	1408	4.85339	4.64229	4.84139	8.41597	7.00764	9.68183	6.57375	1.95506	-0.879954	-0.987934	-0.886093	0.942285	0.221931	1.58977
ENSMUSG00000019982	442.19	611.47	-0.45643	0.0042723	0.014199	Myb	chr10	-	21124936	21160905	3692	protein_coding	myeloblastosis_oncogene	417	486	440	620	493	734	3.43216	3.93845	3.57175	5.42218	4.234	6.00005	4.4331	0.954091	-1.0491	-0.518451	-0.902797	1.03667	-0.208677	1.64235
ENSMUSG00000019987	55.4576	259.527	-1.9689	2.28e-09	2.82e-08	Arg1	chr10	-	24915208	24927470	1476	protein_coding	arginase_liver	92	25	50	249	286	242	1.89406	0.506762	1.01525	5.44699	6.14391	4.94822	3.32587	2.25126	-0.636002	-1.25224	-1.02637	0.942195	1.25177	0.720645
ENSMUSG00000019988	708.75	527.756	0.41821	0.001402	0.0054031	Nedd1	chr10	-	92684746	92722420	3534	protein_coding	neural_precursor_cell_expressed_developmentally_down-regulated_gene_1	707	670	774	490	515	585	6.07919	5.67229	6.56393	4.47686	4.62068	4.99585	5.40147	0.765182	0.885703	0.353934	1.5192	-1.20835	-1.02039	-0.530089
ENSMUSG00000019989	25.1341	52.9654	-0.93834	0.006647	0.020785	Enpp3	chr10	-	24773814	24836195	2815	protein_coding	ectonucleotide_pyrophosphatase/phosphodiesterase_3	33	19	24	50	47	63	0.356228	0.201941	0.255518	0.573503	0.529401	0.675433	0.432004	0.172522	-0.439223	-1.33352	-1.02297	0.820174	0.564547	1.411
ENSMUSG00000019990	2512.57	3687.6	-0.54151	0.00032293	0.0014835	Pde7b	chr10	-	20398004	20725078	4137	protein_coding	phosphodiesterase_7B	2819	2025	2770	3351	3753	3998	20.7063	14.645	20.0671	26.1537	28.7646	29.1661	23.2505	5.23592	-0.485903	-1.64354	-0.607991	0.554481	1.05314	1.12981
ENSMUSG00000019996	4392.93	3140.43	0.47884	7.08e-06	4.71e-05	Map7	chr10	+	20148471	20281589	3894	protein_coding	microtubule-associated_protein_7	4273	4591	4473	2735	3127	3617	33.3449	35.2746	34.4265	22.678	25.4623	28.0332	29.8699	4.77096	0.72837	1.13282	0.95506	-1.50743	-0.923846	-0.384975
ENSMUSG00000020010	437.775	950.364	-1.0802	8.23e-09	9.44e-08	Vnn3	chr10	+	23851462	23869843	1811	protein_coding	vanin_3	406	552	372	913	763	1202	6.81241	9.1195	6.15622	16.2778	13.3589	20.0312	11.9593	5.06614	-1.01595	-0.560554	-1.14547	0.85242	0.276263	1.59329
ENSMUSG00000020014	1206.31	1725.1	-0.50144	0.003733	0.012656	4930485B16Rik	chr10	-	92775619	93081618	9903	protein_coding	cilia_and_flagella_associated_protein_54	1076	1398	1192	1338	1576	2332	3.30171	4.22368	3.60744	4.36248	5.04609	7.10693	4.60805	1.24847	-1.04636	-0.307877	-0.801471	-0.196702	0.350858	2.00155
ENSMUSG00000020015	1146.92	741.132	0.61734	2.12e-05	0.0001278	Cdk17	chr10	+	93160876	93241342	3643	protein_coding	cyclin-dependent_kinase_17	1059	1212	1213	618	840	771	8.83344	9.95391	9.97909	5.47738	7.31115	6.38727	7.99037	1.72567	0.488542	1.13784	1.15243	-1.45624	-0.393601	-0.928972
ENSMUSG00000020019	818.862	1617.57	-0.95865	9.11e-10	1.2e-08	Ntn4	chr10	+	93640681	93747207	3646	protein_coding	netrin_4	800	873	813	1893	1410	1536	6.66755	7.16387	6.68288	16.764	12.2622	12.7144	10.3758	3.81972	-0.970819	-0.840882	-0.966807	1.67242	0.493852	0.612233
ENSMUSG00000020021	1575.43	2253.94	-0.50442	0.0014239	0.0054756	Fgd6	chr10	+	94036001	94145339	8044	protein_coding	FYVE_RhoGEF_and_PH_domain_containing_6	1721	1390	1665	1749	2475	2582	6.50132	5.17003	6.20343	7.02039	9.75593	9.68734	7.38974	1.73868	-0.510973	-1.27667	-0.682309	-0.21243	1.36091	1.32146
ENSMUSG00000020022	1789.61	1082.83	0.70519	3.18e-05	0.00018463	Ndufa12	chr10	+	94198955	94221443	1110	protein_coding	NADH_dehydrogenase_(ubiquinone)_1_alpha_subcomplex_12	1821	2038	1572	1218	1083	929	49.8517	54.9328	42.4443	35.4297	30.9365	25.2588	39.809	10.3773	0.967755	1.45739	0.253948	-0.421998	-0.854985	-1.40211
ENSMUSG00000020023	1181.38	1732.2	-0.54633	1.65e-07	1.49e-06	Tmcc3	chr10	+	94311949	94590956	5530	protein_coding	transmembrane_and_coiled_coil_domains_3	1139	1225	1223	1630	1731	1850	6.25881	6.62768	6.62813	9.51713	9.92516	10.0964	8.17555	1.68399	-1.13821	-0.919169	-0.918902	0.796667	1.03896	1.14066
ENSMUSG00000020027	3534.91	5379.96	-0.59614	4.13e-06	2.85e-05	Socs2	chr10	-	95385362	95417180	4242	protein_coding	suppressor_of_cytokine_signaling_2	3596	3420	3710	4977	6020	5125	25.7598	24.1216	26.2116	37.8827	44.9978	36.4623	32.5726	7.70291	-0.884449	-1.09712	-0.825799	0.689359	1.61305	0.504958
ENSMUSG00000020029	5712.75	7001.18	-0.29032	0.0064306	0.020184	Nudt4	chr10	-	95547007	95564167	3231	protein_coding	nudix_(nucleoside_diphosphate_linked_moiety_X)-type_motif_4	5671	5524	6144	6547	6429	8157	53.3354	51.1525	56.9907	65.4258	63.0917	76.1928	61.0315	8.4318	-0.912743	-1.17163	-0.479235	0.521162	0.244335	1.79811
ENSMUSG00000020044	7544.28	10535.2	-0.47057	0.0024124	0.0086603	Timp3	chr10	+	86300372	86349506	4722	protein_coding	tissue_inhibitor_of_metalloproteinase_3	6371	8978	7591	11708	8747	11197	40.9991	56.8858	48.1795	80.0572	58.7352	71.5642	59.4035	13.2032	-1.39394	-0.19069	-0.850098	1.5643	-0.0506165	0.921045
ENSMUSG00000020048	26479.5	19631.9	0.42775	1.26e-05	7.96e-05	Hsp90b1	chr10	-	86690209	86705509	3222	protein_coding	heat_shock_protein_90_beta_(Grp94)_member_1	26707	25665	27983	19702	18321	21017	251.879	238.323	260.29	197.437	180.297	196.864	220.848	30.5279	1.01648	0.572414	1.292	-0.766888	-1.32833	-0.785668
ENSMUSG00000020052	16.1158	63.3942	-1.7029	1.42e-06	1.08e-05	Ascl1	chr10	-	87490819	87493660	2481	protein_coding	achaete-scute_complex_homolog_1_(Drosophila)	14	23	12	57	64	70	0.171472	0.277365	0.144959	0.741809	0.817935	0.851514	0.500842	0.307317	-1.07176	-0.727188	-1.15803	0.784097	1.03181	1.14107
ENSMUSG00000020057	23339	42168.8	-0.82634	4.85e-06	3.33e-05	Dram1	chr10	-	88322804	88379080	2807	protein_coding	DNA-damage_regulated_autophagy_modulator_1	29992	18019	22584	41538	44222	40601	324.68	192.061	241.128	477.801	499.53	436.531	361.955	117.446	-0.317378	-1.44658	-1.02879	0.986376	1.17139	0.634978
ENSMUSG00000020064	1190.86	939.501	0.33777	0.0025307	0.0090368	Herc4	chr10	+	63243797	63317881	4019	protein_coding	hect_domain_and_RLD_4	1141	1218	1257	867	910	1055	8.62702	9.06733	9.37361	6.96538	7.17941	7.92236	8.18919	0.908683	0.48183	0.966397	1.30345	-1.34679	-1.11125	-0.293635
ENSMUSG00000020075	5567.57	2381.3	1.2117	7.52e-29	5.45e-27	Ddx21	chr10	-	62580248	62602298	4742	protein_coding	DEAD_(Asp-Glu-Ala-Asp)_box_polypeptide_21	5079	5974	5862	2336	2385	2429	32.5469	37.6924	37.0488	15.9058	15.9475	15.4592	25.7668	10.1273	0.669489	1.17757	1.11401	-0.973698	-0.96958	-1.0178
ENSMUSG00000020078	3043.1	1974.05	0.61553	6.84e-07	5.53e-06	Vps26a	chr10	-	62454843	62486805	3104	protein_coding	vacuolar_protein_sorting_26_homolog_A_(yeast)	3088	2956	3190	2060	1979	1871	30.2307	28.4927	30.8005	21.4284	20.2157	18.1917	24.8933	5.08489	1.04967	0.707858	1.16173	-0.681414	-0.919893	-1.31795
ENSMUSG00000020079	508.169	310.237	0.69856	1.18e-06	9.06e-06	Supv3l1	chr10	-	62429209	62449738	2604	protein_coding	suppressor_of_var1_3-like_1_(S._cerevisiae)	516	502	524	317	300	314	6.02146	5.76784	6.03087	3.93063	3.65297	3.63923	4.8405	1.107	1.06681	0.837703	1.07531	-0.82192	-1.07274	-1.08516
ENSMUSG00000020083	576.98	415.41	0.4587	0.01469	0.040624	2010107G23Rik	chr10	-	62107655	62143920	1769	protein_coding	RIKEN_cDNA_2010107G23_gene	639	568	542	486	403	349	10.9766	9.60662	9.1825	8.87058	7.22342	5.95412	8.63563	1.63104	1.43523	0.595318	0.335286	0.144048	-0.865836	-1.64404
ENSMUSG00000020086	179.998	260.632	-0.51255	0.01032	0.030351	H2afy2	chr10	-	61738665	61784147	2175	protein_coding	H2A_histone_family_member_Y2	159	180	208	292	214	277	2.22142	2.47607	2.86611	4.33478	3.11975	3.84362	3.14363	0.739653	-1.24681	-0.902523	-0.375194	1.61042	-0.0322805	0.946384
ENSMUSG00000020089	2563.54	497.782	2.3137	7.87e-54	1.77e-51	Ppa1	chr10	+	61648552	61674168	1432	protein_coding	pyrophosphatase_(inorganic)_1	2411	2787	2588	558	395	544	51.162	58.2297	54.164	12.5816	8.7462	11.4651	32.7247	21.9194	0.841136	1.16358	0.978094	-0.918965	-1.09394	-0.969902
ENSMUSG00000020096	63.5286	138.19	-1.0362	0.00012318	0.00062547	Tbata	chr10	+	61171954	61188841	1506	protein_coding	thymus_brain_and_testes_associated	59	79	55	137	162	113	1.19047	1.56947	1.09453	2.93724	3.41079	2.26451	2.07784	0.872061	-1.01755	-0.58295	-1.12757	0.985486	1.52852	0.214059
ENSMUSG00000020097	5412.43	3533.39	0.6086	1.61e-08	1.78e-07	Sgpl1	chr10	-	61098642	61147703	4361	protein_coding	sphingosine_phosphate_lyase_1	5169	5482	5784	3503	3592	3503	36.0175	37.61	39.7495	25.9357	26.1165	24.2423	31.6119	6.30259	0.699009	0.951684	1.29115	-0.90062	-0.871924	-1.1693
ENSMUSG00000020101	454.259	786.182	-0.76292	8.13e-05	0.0004276	4632428N05Rik	chr10	+	60346851	60372684	4846	protein_coding	RIKEN_cDNA_4632428N05_gene	526	360	490	782	615	982	3.29834	2.22264	3.03042	5.21035	4.02399	6.11573	3.98358	1.32487	-0.517213	-1.32914	-0.71944	0.925959	0.0305041	1.60933
ENSMUSG00000020102	1602.94	2054.18	-0.35328	0.0023641	0.0085113	Slc16a7	chr10	-	125226464	125328963	3787	protein_coding	solute_carrier_family_16_(monocarboxylic_acid_transporters)_member_7	1683	1538	1641	1847	2152	2181	13.5046	12.151	12.9868	15.7476	18.0182	17.3812	14.9649	2.22627	-0.655948	-1.26397	-0.888527	0.351581	1.3715	1.08537
ENSMUSG00000020108	1813.12	1369.94	0.39761	0.0033394	0.01151	Ddit4	chr10	-	59949675	59951770	1685	protein_coding	DNA-damage-inducible_transcript_4	1557	2037	1918	1349	1412	1347	28.079	36.1694	34.1144	25.8497	26.5705	24.1262	29.1515	4.43188	-0.242005	1.5835	1.11982	-0.745017	-0.582373	-1.13392
ENSMUSG00000020109	2708.21	1971.21	0.4528	4.77e-05	0.00026594	Dnajb12	chr10	+	59879556	59899302	3070	protein_coding	DnaJ_(Hsp40)_homolog_subfamily_B_member_12	2514	2737	2975	1773	1981	2186	24.884	26.6739	29.0428	18.6472	20.4603	21.4898	23.533	3.64086	0.371063	0.862686	1.51332	-1.34193	-0.843952	-0.561187
ENSMUSG00000020111	2840.9	2016.39	0.48833	2.93e-05	0.00017112	Micu1	chr10	+	59702477	59864132	4699	protein_coding	mitochondrial_calcium_uptake_1	2567	3105	2960	2068	1898	2090	16.6002	19.77	18.8789	14.2098	12.8073	13.4234	15.9483	2.67339	0.243867	1.42955	1.09621	-0.650268	-1.17491	-0.944452
ENSMUSG00000020114	4969.13	3791.59	0.38636	0.00015524	0.00077393	Cand1	chr10	-	119199255	119240055	7766	protein_coding	cullin_associated_and_neddylation_disassociated_1	4726	5205	5159	3453	3937	4015	18.4922	20.0527	19.9094	14.3563	16.0744	15.603	17.4147	2.18998	0.49204	1.20461	1.13914	-1.39652	-0.612022	-0.827246
ENSMUSG00000020115	1743.06	973.975	0.82662	4.19e-11	6.67e-10	Tbk1	chr10	-	121546455	121586794	3031	protein_coding	TANK-binding_kinase_1	1768	1627	1894	886	906	1150	17.7251	16.0602	18.7277	9.43825	9.4778	11.4507	13.8133	3.83018	1.02132	0.586641	1.28306	-1.14226	-1.13193	-0.616836
ENSMUSG00000020116	578.764	304.43	0.90731	1.97e-09	2.48e-08	Pno1	chr11	-	17203198	17211568	1544	protein_coding	partner_of_NOB1_homolog_(S._cerevisiae)	596	598	562	329	278	306	11.7298	11.5879	10.9088	6.88006	5.70904	5.98128	8.79949	2.6454	1.10771	1.05405	0.797365	-0.725573	-1.16824	-1.06532
ENSMUSG00000020120	702.557	163.019	1.4132	0.0034277	0.011769	Plek	chr11	-	16971206	17052381	4101	protein_coding	pleckstrin	1188	375	552	59	201	239	8.80278	2.73585	4.03403	0.464522	1.55407	1.75885	3.22502	2.72541	2.04658	-0.179484	0.29684	-1.01287	-0.613097	-0.537962
ENSMUSG00000020122	930.531	1356.5	-0.53571	1.27e-05	8.03e-05	Egfr	chr11	+	16752203	16918158	10208	protein_coding	epidermal_growth_factor_receptor	821	992	1015	1317	1314	1449	2.44397	2.90751	2.97999	4.16571	4.0815	4.28399	3.47711	0.722203	-1.43054	-0.788698	-0.68834	0.953467	0.836873	1.11724
ENSMUSG00000020123	128.181	576.647	-1.6114	0.00033339	0.0015272	Avpr1a	chr10	+	122448499	122453453	2671	protein_coding	arginine_vasopressin_receptor_1A	126	88	175	604	847	244	1.43347	0.985733	1.9636	7.30141	10.0548	2.757	4.08268	3.38832	-0.781864	-0.914006	-0.625406	0.949951	1.76257	-0.39125
ENSMUSG00000020124	2485.75	1372.99	0.84608	1.45e-13	3.1e-12	Usp15	chr10	-	123113244	123196935	3227	protein_coding	ubiquitin_specific_peptidase_15	2351	2588	2610	1370	1395	1352	22.1384	23.9947	24.2399	13.7077	13.7069	12.6444	18.4054	5.108	0.730827	1.09424	1.14224	-0.91966	-0.919812	-1.12783
ENSMUSG00000020130	4003.75	1630.86	1.2822	7.23e-35	7.6e-33	Tbc1d15	chr10	-	115197877	115251493	3773	protein_coding	TBC1_domain_family_member_15	3862	3976	4318	1556	1519	1841	31.1042	31.529	34.2993	13.3158	12.7655	14.7261	22.9566	9.42578	0.864388	0.909458	1.20337	-1.02282	-1.0812	-0.873195
ENSMUSG00000020132	3330.93	2390.44	0.47274	3.77e-05	0.00021468	Rab21	chr10	-	115289863	115315591	1823	protein_coding	RAB21_member_RAS_oncogene_family	3208	3152	3753	2284	2410	2490	53.4738	51.7309	61.6995	40.4532	41.9175	41.2224	48.4162	7.85709	0.643692	0.42187	1.69061	-1.01348	-0.827107	-0.915584
ENSMUSG00000020135	106.269	205.426	-0.86191	0.0041277	0.013773	Apc2	chr10	+	80295977	80318263	9173	protein_coding	adenomatosis_polyposis_coli_2	63	111	150	198	139	288	0.2087	0.362044	0.490083	0.696943	0.480473	0.947548	0.530965	0.237241	-1.35839	-0.712021	-0.172325	0.699617	-0.212832	1.75595
ENSMUSG00000020150	73.2265	141.782	-0.88236	0.00098177	0.0039455	Gamt	chr10	-	80258151	80261012	988	protein_coding	guanidinoacetate_methyltransferase	81	82	59	161	148	113	2.49127	2.48317	1.78972	5.26154	4.74974	3.45177	3.3712	1.26123	-0.697677	-0.704097	-1.25392	1.4988	1.09301	0.06388
ENSMUSG00000020152	11327.1	7947.21	0.50351	6.87e-05	0.00036775	Actr2	chr11	-	20062304	20112913	3631	protein_coding	ARP2_actin-related_protein_2	10181	11288	12947	8075	8051	7687	85.2035	93.0125	106.864	71.8059	70.3055	63.8927	81.8474	14.8222	0.226424	0.753269	1.6878	-0.677462	-0.77869	-1.21134
ENSMUSG00000020156	459.686	606.01	-0.39149	0.0049584	0.016134	Mum1	chr10	+	80226434	80243903	7927	protein_coding	melanoma_associated_antigen_(mutated)_1	493	456	445	543	630	651	1.88987	1.7211	1.68244	2.21174	2.51998	2.47852	2.08394	0.339773	-0.571194	-1.06789	-1.18167	0.376135	1.28332	1.1613
ENSMUSG00000020160	249.608	561.98	-1.1241	2.64e-08	2.81e-07	Meis1	chr11	-	18879817	19018985	7553	protein_coding	Meis_homeobox_1	205	225	329	549	465	685	0.82476	0.891278	1.30547	2.34691	1.95209	2.7371	1.67627	0.722263	-1.17895	-1.08685	-0.513388	0.928531	0.381881	1.46877
ENSMUSG00000020167	2752.96	2110.7	0.37946	0.00024675	0.0011665	Tcf3	chr10	-	80409514	80433647	2950	protein_coding	transcription_factor_3	2666	2708	2984	2023	2097	2226	27.4619	27.4648	30.3156	22.142	22.5394	22.7732	25.4495	3.1188	0.645262	0.646192	1.56025	-1.06049	-0.93309	-0.858127
ENSMUSG00000020169	15.1898	62.2236	-1.6759	1.9e-05	0.00011523	Best3	chr10	+	116986314	117025040	2719	protein_coding	bestrophin_3	18	13	15	52	37	102	0.201167	0.143049	0.165338	0.617501	0.431477	1.13217	0.44845	0.349025	-0.708498	-0.875013	-0.811153	0.484353	-0.0486293	1.95894
ENSMUSG00000020173	4838.59	6968.57	-0.5182	4.02e-05	0.00022766	Cobl	chr11	-	12236608	12464960	5615	protein_coding	cordon-bleu_WH2_repeat	4560	4671	5463	6566	7539	6791	24.6779	24.8892	29.1589	37.7568	42.5725	36.501	32.5927	6.77395	-1.16842	-1.13723	-0.506915	0.762342	1.47326	0.576954
ENSMUSG00000020175	312.422	424.022	-0.42963	0.0094494	0.028159	Rab36	chr10	+	75037058	75054748	3291	protein_coding	RAB36_member_RAS_oncogene_family	319	324	305	425	346	510	2.94548	2.94556	2.77755	4.1697	3.3336	4.67695	3.47481	0.70645	-0.749278	-0.749166	-0.98699	0.983643	-0.199878	1.70167
ENSMUSG00000020176	1620.41	1052.23	0.60796	9.4e-05	0.00048866	Grb10	chr11	-	11930508	12038683	5061	protein_coding	growth_factor_receptor_bound_protein_10	1384	1665	1877	910	943	1336	8.30984	9.84302	11.1152	5.80562	5.908	7.96692	8.1581	1.92527	0.0788148	0.875157	1.53594	-1.22189	-1.16872	-0.0993008
ENSMUSG00000020177	6.56341	30.8556	-1.6066	0.00045237	0.0019947	9530003J23Rik	chr10	-	117232237	117238703	1233	protein_coding	RIKEN_cDNA_9530003J23_gene	4	4	12	29	38	25	0.0985802	0.0970616	0.291681	0.759414	0.977206	0.611924	0.472644	0.334154	-1.11944	-1.12398	-0.541558	0.858197	1.50997	0.416812
ENSMUSG00000020183	12759.8	39726.4	-1.5915	2.26e-20	9.3e-19	Cpm	chr10	+	117629500	117687352	5195	protein_coding	carboxypeptidase_M	15978	10427	12206	35770	44289	39142	93.4609	60.0515	70.417	222.319	270.319	227.393	157.327	84.6514	-0.754458	-1.14913	-1.02668	0.767767	1.33479	0.827708
ENSMUSG00000020184	4350.29	2351.49	0.87443	1.51e-12	2.91e-11	Mdm2	chr10	-	117688888	117710758	3132	protein_coding	transformed_mouse_3T3_cell_double_minute_2	3909	4375	4934	2102	2231	2770	37.926	41.7933	47.2136	21.6698	22.5862	26.6918	32.9801	9.83382	0.502945	0.896211	1.4474	-1.15015	-1.05695	-0.639455
ENSMUSG00000020186	432.682	714.549	-0.70623	5.48e-06	3.71e-05	Csrp2	chr10	+	110920177	110939599	973	protein_coding	cysteine_and_glycine-rich_protein_2	413	494	407	762	699	678	12.8982	15.1902	12.5363	25.2863	22.7787	21.0299	18.2866	4.97307	-1.08352	-0.622633	-1.15628	1.40752	0.903287	0.551624
ENSMUSG00000020196	3280.71	3959.13	-0.26811	0.012043	0.034466	Cabin1	chr10	-	75646110	75764357	7460	protein_coding	calcineurin_binding_protein_1	3187	3264	3509	4060	3786	4038	12.9818	13.0907	14.0972	17.5724	16.0919	16.3361	15.0284	1.73797	-1.17753	-1.11491	-0.535748	1.4638	0.611947	0.752445
ENSMUSG00000020205	1328.72	721.679	0.86073	2.17e-08	2.34e-07	Phlda1	chr10	+	111506286	111508645	1949	protein_coding	pleckstrin_homology-like_domain_family_A_member_1	1475	1456	1097	717	711	739	22.9971	22.3511	16.8688	11.8782	11.5671	11.4433	16.1843	4.95397	1.37523	1.24483	0.138177	-0.869216	-0.932023	-0.956998
ENSMUSG00000020211	1245.01	907.508	0.44879	0.00062001	0.0026263	Sf3a2	chr10	+	80798198	80804924	2213	protein_coding	splicing_factor_3a_subunit_2	1273	1394	1111	879	895	954	17.4799	18.8465	15.046	12.8248	12.8235	13.0103	15.0052	2.39358	1.03391	1.60486	0.0170642	-0.910926	-0.91147	-0.833434
ENSMUSG00000020212	285.628	454.769	-0.65598	1.68e-05	0.00010317	Mdm1	chr10	+	118141787	118168997	3149	protein_coding	transformed_mouse_3T3_cell_double_minute_1	254	308	306	408	453	510	2.45106	2.92636	2.91231	4.18342	4.56133	4.88785	3.65372	0.92669	-1.2978	-0.784899	-0.80006	0.5716	0.979404	1.33176
ENSMUSG00000020218	307.303	574.235	-0.86517	2.11e-05	0.00012702	Wif1	chr10	+	121033960	121100650	2294	protein_coding	Wnt_inhibitory_factor_1	332	378	222	610	547	564	4.39782	4.93002	2.90034	8.58579	7.56065	7.42004	5.96578	2.01871	-0.776711	-0.513079	-1.51851	1.29786	0.790048	0.720391
ENSMUSG00000020219	1463.37	988.306	0.54655	0.0042547	0.014146	Timm13	chr10	-	80899450	80900969	1225	protein_coding	translocase_of_inner_mitochondrial_membrane_13	1602	1619	1216	1114	1038	790	39.7392	39.5422	29.75	29.3625	26.8675	19.4631	30.7874	7.11214	1.25867	1.23097	-0.145865	-0.200351	-0.551163	-1.59226
ENSMUSG00000020225	1692.08	1031.02	0.70475	1.1e-08	1.24e-07	Tmbim4	chr10	+	120201590	120224917	904	protein_coding	transmembrane_BAX_inhibitor_motif_containing_4	1627	1839	1672	976	1098	1019	54.6905	60.8644	55.4316	34.8598	38.5123	34.0194	46.3963	10.8643	0.763437	1.33171	0.831648	-1.06188	-0.725685	-1.13924
ENSMUSG00000020231	1028.57	1364.57	-0.40279	0.0002979	0.0013786	Dip2a	chr10	-	76259429	76345291	6551	protein_coding	DIP2_disco-interacting_protein_2_homolog_A_(Drosophila)	990	1027	1106	1331	1343	1427	4.5922	4.69044	5.05984	6.56016	6.50031	6.57411	5.66284	0.893717	-1.19797	-1.08805	-0.674708	1.00403	0.937059	1.01963
ENSMUSG00000020238	4540.86	3610.25	0.32551	0.013675	0.038294	Ncln	chr10	-	81486249	81496392	3118	protein_coding	nicalin_homolog_(zebrafish)	4704	4589	4483	4000	3390	3413	45.8442	44.0344	43.0906	41.4217	34.4738	33.0355	40.3167	4.83814	1.14248	0.768423	0.573335	0.228391	-1.20767	-1.50496
ENSMUSG00000020241	8650.65	12904.3	-0.56116	0.00086436	0.003518	Col6a2	chr10	-	76595762	76623630	4912	protein_coding	collagen_type_VI_alpha_2	8346	7931	9986	13719	9421	15865	51.6313	48.3081	60.9288	90.1795	60.8141	97.477	68.2231	18.7877	-0.883121	-1.06	-0.388249	1.16866	-0.394356	1.55707
ENSMUSG00000020250	14718.4	6011.76	1.2536	6.36e-13	1.29e-11	Txnrd1	chr10	+	82859206	82897724	3417	protein_coding	thioredoxin_reductase_1	13347	14935	16435	4879	4903	8538	118.695	130.771	144.15	46.103	45.497	75.4104	93.4376	39.7225	0.63584	0.939848	1.27666	-1.19163	-1.20689	-0.453828
ENSMUSG00000020251	133.827	236.618	-0.7775	0.00070694	0.0029441	Glt8d2	chr10	-	82650433	82690650	2963	protein_coding	glycosyltransferase_8_domain_containing_2	111	160	136	283	215	208	1.13837	1.61562	1.37561	3.08389	2.30077	2.11861	1.93881	0.650242	-1.23099	-0.497037	-0.866136	1.761	0.556644	0.276517
ENSMUSG00000020253	550.736	803.951	-0.5324	0.00081421	0.0033324	Ppm1m	chr9	-	106194172	106199746	2625	protein_coding	protein_phosphatase_1M	649	492	527	815	799	797	7.51291	5.60772	6.01687	10.0247	9.65124	9.16325	7.99612	1.73552	-0.27842	-1.37619	-1.14043	1.16887	0.953674	0.672496
ENSMUSG00000020255	1054.19	732.076	0.51624	0.00032571	0.0014944	D10Wsu102e	chr10	+	83360221	83368835	3509	protein_coding	DNA_segment_Chr_10_Wayne_State_University_102_expressed	951	1077	1175	691	801	702	8.2355	9.18296	10.0356	6.35826	7.23793	6.03774	7.848	1.44836	0.267545	0.921703	1.51041	-1.02857	-0.421212	-1.24987
ENSMUSG00000020256	255.728	124.492	0.99795	3.21e-07	2.76e-06	Aldh1l2	chr10	-	83487450	83534140	6027	protein_coding	aldehyde_dehydrogenase_1_family_member_L2	231	270	276	112	109	156	1.16467	1.34033	1.37245	0.600013	0.573444	0.781167	0.972014	0.333365	0.577921	1.10485	1.2012	-1.1159	-1.1956	-0.572486
ENSMUSG00000020258	18.1004	41.1085	-0.98457	0.010207	0.03007	Glyctk	chr9	-	106152857	106158138	4209	protein_coding	glycerate_kinase	16	16	23	52	31	40	0.115514	0.113734	0.163772	0.398904	0.233533	0.286815	0.218712	0.101666	-1.01507	-1.03258	-0.540402	1.7724	0.145783	0.669871
ENSMUSG00000020262	444.574	1187.76	-1.3189	5.28e-07	4.36e-06	Adarb1	chr10	-	77290726	77418270	6662	protein_coding	adenosine_deaminase_RNA-specific_B1	473	322	553	1099	700	1833	2.15749	1.44611	2.48777	5.32644	3.33165	8.30383	3.84221	2.33751	-0.720733	-1.02507	-0.579439	0.634959	-0.218424	1.9087
ENSMUSG00000020263	1683.7	2199.59	-0.37973	0.0033023	0.011398	Appl2	chr10	-	83600033	83648738	3377	protein_coding	adaptor_protein_phosphotyrosine_interaction_PH_domain_and_leucine_zipper_containing_2	1722	1799	1588	1970	1980	2706	15.4951	15.9386	14.0932	18.8356	18.5909	24.1834	17.8561	3.28999	-0.71763	-0.582832	-1.14375	0.297706	0.223326	1.92318
ENSMUSG00000020264	89.1135	368.624	-1.9096	1.7e-13	3.62e-12	Slc36a2	chr11	-	55158470	55185077	2429	protein_coding	solute_carrier_family_36_(proton/amino_acid_symporter)_member_2	75	115	81	336	251	537	0.938268	1.41651	0.999418	4.46638	3.27651	6.67217	2.96154	2.10013	-0.963407	-0.735684	-0.934289	0.716545	0.149976	1.76686
ENSMUSG00000020265	3161.91	2474.28	0.34985	0.0013416	0.0051977	Sumo3	chr10	+	77606097	77641543	2630	protein_coding	SMT3_suppressor_of_mif_two_3_homolog_3_(yeast)	3354	3225	3011	2461	2396	2577	38.7526	36.688	34.3119	30.2134	28.8866	29.5719	33.0707	3.75991	1.51116	0.962071	0.330102	-0.759945	-1.11282	-0.930565
ENSMUSG00000020267	5319.78	1659.29	1.6602	8.69e-48	1.62e-45	Hint1	chr11	+	54866383	54870501	636	protein_coding	histidine_triad_nucleotide_binding_protein_1	5465	5522	5154	1735	1587	1654	261.112	259.77	242.872	88.0818	79.1198	78.4872	168.24	86.5988	1.07243	1.05694	0.861804	-0.925632	-1.02912	-1.03643
ENSMUSG00000020271	3898.19	2878.69	0.43374	3.85e-06	2.68e-05	Fbxw11	chr11	+	32642724	32746816	4019	protein_coding	F-box_and_WD-40_domain_protein_11	3810	3934	4090	2768	2763	3134	28.8071	29.2864	30.4996	22.2378	21.7986	23.5343	26.0273	3.57791	0.776936	0.910903	1.24998	-1.05914	-1.1819	-0.696779
ENSMUSG00000020272	2159.44	810.658	1.3906	4.05e-27	2.66e-25	Stk10	chr11	+	32533305	32624587	5026	protein_coding	serine/threonine_kinase_10	2059	2062	2436	710	784	955	12.4488	12.2749	14.5259	4.5612	4.94606	5.73458	9.0819	4.08075	0.825065	0.782444	1.33408	-1.10781	-1.0135	-0.820274
ENSMUSG00000020277	2381.69	3872.72	-0.69226	2.34e-09	2.89e-08	Pfkl	chr10	-	77986947	78010083	3730	protein_coding	phosphofructokinase_liver_B-type	2431	2504	2292	3834	4002	3773	19.8047	20.0852	18.416	33.1885	34.02	30.528	26.0071	6.67557	-0.929107	-0.887096	-1.13714	1.07577	1.20033	0.677237
ENSMUSG00000020284	1166.16	435.976	1.3968	2.58e-26	1.6e-24	1810043G02Rik	chr10	+	77978524	77986905	6282	protein_coding	RIKEN_cDNA_1810043G02_gene	1151	1258	1131	433	448	426	5.56763	5.99147	5.39578	2.22553	2.26123	2.0466	3.91471	1.74718	0.946054	1.18864	0.847695	-0.966802	-0.946367	-1.06922
ENSMUSG00000020288	395.037	164.9	1.223	1.92e-12	3.62e-11	Ahsa2	chr11	-	23487882	23498030	3583	protein_coding	AHA1_activator_of_heat_shock_protein_ATPase_2	396	436	367	139	176	182	3.35847	3.64074	3.06979	1.2526	1.55751	1.53301	2.40202	0.97337	0.982616	1.27261	0.68604	-1.18087	-0.867613	-0.892786
ENSMUSG00000020290	4207.87	3007.4	0.47497	0.0010184	0.0040769	Xpo1	chr11	+	23256041	23298249	6004	protein_coding	exportin_1_CRM1_homolog_(yeast)	3958	3719	5101	2997	3068	2952	20.0322	18.5326	25.4627	16.1172	16.2024	14.8387	18.531	3.53985	0.424089	0.000456282	1.95819	-0.68188	-0.657805	-1.04305
ENSMUSG00000020307	2760.38	1094.13	1.3183	7.82e-30	6.05e-28	Cdc34	chr10	+	79682195	79688394	1262	protein_coding	cell_division_cycle_34	2893	2681	2799	1114	1075	1093	69.6598	63.5606	66.4711	28.5016	27.0094	26.1385	46.8902	19.7644	1.15205	0.843457	0.990719	-0.930388	-1.00589	-1.04995
ENSMUSG00000020311	1004.38	1230.97	-0.28981	0.010825	0.031524	Erlec1	chr11	-	30930774	30954335	2532	protein_coding	endoplasmic_reticulum_lectin_1	989	1092	968	1173	1214	1316	11.8693	12.9036	11.4578	14.9582	15.2027	15.686	13.6796	1.67312	-1.08197	-0.463825	-1.32793	0.764182	0.910337	1.19921
ENSMUSG00000020321	4879.82	3000.58	0.69044	1.05e-07	9.91e-07	Mdh1	chr11	-	21556787	21572367	2122	protein_coding	malate_dehydrogenase_1_NAD_(soluble)	5119	5260	4424	3042	3082	2863	73.3049	74.1636	62.4826	46.2868	46.0524	40.7189	57.1682	13.4785	1.19721	1.26092	0.394288	-0.807313	-0.824703	-1.22041
ENSMUSG00000020326	16845.8	4117.29	1.9991	3.41e-52	7.22e-50	Ccng1	chr11	-	40748552	40755311	3512	protein_coding	cyclin_G1	14047	18327	18851	3941	4261	4158	121.541	156.13	160.868	36.2323	38.47	35.7314	91.4955	56.0777	0.53578	1.15259	1.23708	-0.985475	-0.94557	-0.994406
ENSMUSG00000020328	505.781	276.945	0.85234	2.07e-09	2.59e-08	Nudcd2	chr11	+	40733667	40740046	1577	protein_coding	NudC_domain_containing_2	479	530	527	274	262	297	9.2299	10.0553	10.0154	5.61	5.26787	5.68388	7.64372	2.14391	0.73985	1.12484	1.10624	-0.948605	-1.10819	-0.914142
ENSMUSG00000020329	730.077	561.162	0.37305	0.0072997	0.022515	Polrmt	chr10	-	79736123	79746581	4288	protein_coding	polymerase_(RNA)_mitochondrial_(DNA_directed)	783	739	692	546	584	553	5.54881	5.15632	4.83661	4.11132	4.31841	3.89216	4.64394	0.587831	1.53934	0.87165	0.327762	-0.906069	-0.553784	-1.2789
ENSMUSG00000020334	183.254	31.1247	2.3542	6.47e-18	2.16e-16	Slc22a4	chr11	-	53983123	54028090	2263	protein_coding	solute_carrier_family_22_(organic_cation_transporter)_member_4	160	200	197	27	22	46	2.14847	2.64421	2.60898	0.385233	0.30825	0.61347	1.45144	1.03234	0.675197	1.15541	1.12129	-1.0328	-1.10738	-0.811716
ENSMUSG00000020340	1612.91	2439.09	-0.58677	8.81e-06	5.74e-05	Cyfip2	chr11	-	46193850	46312859	6659	protein_coding	cytoplasmic_FMR1_interacting_protein_2	1483	1799	1618	2028	2596	2732	6.76745	8.083	7.28214	9.83338	12.3612	12.382	9.45154	2.27242	-1.18116	-0.602238	-0.954664	0.168033	1.28043	1.28959
ENSMUSG00000020346	2955.55	4289.51	-0.53009	8.71e-06	5.69e-05	Mgat1	chr11	+	49244191	49263030	3151	protein_coding	mannoside_acetylglucosaminyltransferase_1	3247	2884	2829	4399	4073	4407	31.3132	27.384	26.9075	45.0764	40.9856	42.21	35.6461	7.34761	-0.58971	-1.12446	-1.18931	1.28345	0.726699	0.893331
ENSMUSG00000020349	8645.07	5901.19	0.54571	5.06e-08	5.09e-07	Ppp2ca	chr11	+	52098681	52127778	7102	protein_coding	protein_phosphatase_2_(formerly_2A)_catalytic_subunit_alpha_isoform	8313	8724	9212	5899	5811	6005	35.5689	36.7524	38.8743	26.8189	25.9439	25.5184	31.5795	5.58343	0.714509	0.926475	1.30652	-0.852618	-1.00933	-1.08555
ENSMUSG00000020358	11089	6583.81	0.74344	1.99e-11	3.3e-10	Hnrnpab	chr11	-	51600100	51606847	2370	protein_coding	heterogeneous_nuclear_ribonucleoprotein_A/B	10505	11246	11924	6739	6548	6448	134.692	141.971	150.787	91.8102	87.6044	82.1102	114.829	28.1832	0.704769	0.96306	1.27586	-0.816759	-0.96599	-1.16094
ENSMUSG00000020361	11604.7	6957.02	0.72911	1.7e-10	2.52e-09	Hspa4	chr11	-	53259814	53300457	4618	protein_coding	heat_shock_protein_4	10990	12034	12218	7107	7063	6669	72.3164	77.9662	79.2931	49.6908	48.4954	43.584	61.891	14.9073	0.699348	1.07834	1.16736	-0.818403	-0.898591	-1.22805
ENSMUSG00000020363	478.496	710.019	-0.54626	0.0066762	0.020862	Gfpt2	chr11	+	49794178	49838613	2947	protein_coding	glutamine_fructose-6-phosphate_transaminase_2	364	440	652	713	725	690	3.75331	4.46707	6.63066	7.81184	7.80052	7.06626	6.25494	1.58465	-1.57866	-1.12824	0.2371	0.982482	0.975339	0.511981
ENSMUSG00000020366	4638.35	1799.66	1.3482	4.27e-31	3.6e-29	Mapk9	chr11	+	49846751	49886421	4682	protein_coding	mitogen-activated_protein_kinase_9	4177	4683	5233	1675	1716	2035	27.1098	29.9256	33.4972	11.5512	11.6212	13.1176	21.1371	9.24156	0.646286	0.950978	1.33745	-1.03726	-1.02968	-0.867769
ENSMUSG00000020368	29513.6	15276.2	0.93679	1.12e-14	2.77e-13	Canx	chr11	-	50293961	50325673	4281	protein_coding	calnexin	27249	28066	34331	14730	15636	15498	193.419	196.149	240.343	111.097	115.81	109.257	161.012	51.3021	0.631676	0.684893	1.54634	-0.972975	-0.881102	-1.00883
ENSMUSG00000020376	1423.37	1146.69	0.30766	0.010107	0.029846	Rnf130	chr11	+	50025346	50104758	1502	protein_coding	ring_finger_protein_130	1484	1484	1350	1055	1197	1195	30.0232	29.5607	26.9373	22.6791	25.2691	24.0114	26.4135	2.71521	1.32945	1.1591	0.192909	-1.37534	-0.421467	-0.884654
ENSMUSG00000020387	1710.52	2975.29	-0.78244	5.57e-08	5.57e-07	Jade2	chr11	-	51813455	51857653	6273	protein_coding	jade_family_PHD_finger_2	1493	1818	1888	3026	3159	2713	7.23232	8.67099	9.0202	15.5753	15.9676	13.0525	11.5865	3.4472	-1.26311	-0.84576	-0.744459	1.15712	1.27092	0.425283
ENSMUSG00000020388	101.31	157.541	-0.59994	0.01183	0.033961	Pdlim4	chr11	-	54054928	54069014	1370	protein_coding	PDZ_and_LIM_domain_4	85	91	132	168	142	163	1.88535	1.98734	2.88764	3.95943	3.2865	3.59077	2.93284	0.775144	-1.35135	-1.21977	-0.0583081	1.32439	0.456252	0.848788
ENSMUSG00000020393	2588.27	3509.6	-0.43401	0.00012829	0.00064972	Kremen1	chr11	-	5191552	5261558	4856	protein_coding	kringle_containing_transmembrane_protein_1	2342	2722	2800	3223	3299	4071	14.6555	16.771	17.281	21.4302	21.5412	25.3013	19.4967	3.59136	-1.34801	-0.758951	-0.616952	0.538366	0.569274	1.61627
ENSMUSG00000020400	2331.81	1432.49	0.69445	3.81e-10	5.32e-09	Tnip1	chr11	-	54910785	54962917	2973	protein_coding	TNFAIP3_interacting_protein_1	2228	2532	2321	1314	1354	1655	22.7726	25.4812	23.3975	14.2707	14.4407	16.8005	19.5272	4.5074	0.720022	1.32093	0.858657	-1.1662	-1.12847	-0.60493
ENSMUSG00000020402	7149.61	4305.53	0.72241	5.04e-10	6.96e-09	Vdac1	chr11	+	52360860	52389397	2022	protein_coding	voltage-dependent_anion_channel_1	6955	7757	6995	4463	4266	4171	104.522	114.779	103.68	71.2672	66.8968	62.2557	87.2336	20.8988	0.827261	1.31805	0.786969	-0.763987	-0.973109	-1.19518
ENSMUSG00000020407	26.0188	7.19378	1.3058	0.0051034	0.016526	Upp1	chr11	+	9118103	9136170	1277	protein_coding	uridine_phosphorylase_1	26	39	14	6	5	11	0.618693	0.913743	0.328569	0.151706	0.124149	0.259969	0.399472	0.281132	0.779782	1.82929	-0.252204	-0.881313	-0.979335	-0.496217
ENSMUSG00000020409	2215.03	1632.84	0.43575	1.79e-05	0.00010926	Slu7	chr11	+	43433744	43447981	3625	protein_coding	SLU7_splicing_factor_homolog_(S._cerevisiae)	2153	2352	2220	1559	1623	1728	18.048	19.4124	18.3542	13.8861	14.1963	14.3865	16.3806	2.26704	0.735498	1.33735	0.870547	-1.10031	-0.963491	-0.879592
ENSMUSG00000020415	318.387	458.115	-0.51261	0.0010219	0.004087	Pttg1	chr11	-	43420250	43426251	1674	protein_coding	pituitary_tumor-transforming_gene_1	330	356	280	448	439	491	5.99034	6.36275	5.01293	8.64105	8.31524	8.8521	7.19573	1.4718	-0.818992	-0.565962	-1.48308	0.982001	0.760633	1.1254
ENSMUSG00000020422	9843.83	15189.6	-0.6173	2.17e-07	1.92e-06	Tns3	chr11	-	8431652	8664535	7483	protein_coding	tensin_3	8501	10555	10867	15356	14297	15998	34.5213	42.202	43.5235	66.2592	60.5808	64.5224	51.9348	12.2956	-1.41624	-0.791571	-0.684095	1.16499	0.703169	1.02374
ENSMUSG00000020423	3246.82	4023.36	-0.30482	0.014048	0.039122	Btg2	chr1	-	134075170	134079120	2743	protein_coding	B_cell_translocation_gene_2_anti-proliferative	2991	3768	3105	3565	4124	4433	33.1347	41.0994	33.9254	41.9641	47.6714	48.7744	41.0949	6.02422	-1.32136	0.000743288	-1.19011	0.144274	1.09168	1.27477
ENSMUSG00000020424	142.201	239.061	-0.72174	0.00022482	0.0010753	Gatsl3	chr11	+	4218225	4222409	1574	protein_coding	GATS_protein-like_3	158	126	147	211	257	251	3.05032	2.39506	2.79899	4.32834	5.17719	4.81271	3.76043	1.05908	-0.670504	-1.28921	-0.907809	0.536228	1.33772	0.993574
ENSMUSG00000020427	206.322	1359.74	-2.6332	1.37e-47	2.46e-45	Igfbp3	chr11	-	7206086	7213923	2421	protein_coding	insulin-like_growth_factor_binding_protein_3	210	183	233	1351	1036	1731	2.63583	2.26155	2.88437	18.0179	13.5685	21.5786	10.1578	7.91287	-0.950597	-0.997896	-0.919187	0.993334	0.431029	1.44332
ENSMUSG00000020430	2256.15	1680.86	0.41879	0.00072853	0.0030226	Pes1	chr11	+	3963975	3980004	2923	protein_coding	pescadillo_homolog_1_containing_BRCT_domain_(zebrafish)	2298	2273	2275	1782	1645	1606	23.8899	23.266	23.3261	19.6844	17.8444	16.582	20.7655	2.88021	1.08479	0.868162	0.889041	-0.375336	-1.01417	-1.45248
ENSMUSG00000020431	104.74	182.992	-0.72899	0.014544	0.040273	Adcy1	chr11	+	7063489	7178506	12259	protein_coding	adenylate_cyclase_1	100	87	131	205	226	110	0.247878	0.212332	0.320262	0.539936	0.584546	0.270806	0.362627	0.145298	-0.789748	-1.03439	-0.29157	1.22032	1.52734	-0.631949
ENSMUSG00000020432	1870.91	3432.45	-0.85898	1.09e-09	1.41e-08	Tcn2	chr11	-	3917192	3932159	2027	protein_coding	transcobalamin_2	2119	1958	1593	3222	3153	3984	31.7666	28.9008	23.5533	51.3234	49.3214	59.3179	40.6972	13.2089	-0.67611	-0.893069	-1.29791	0.804471	0.652908	1.40971
ENSMUSG00000020441	196.544	311.678	-0.64174	0.00052391	0.0022635	2310033P09Rik	chr11	+	59208321	59210738	1285	protein_coding	RIKEN_cDNA_2310033P09_gene	183	211	203	348	295	289	4.32754	4.91281	4.73459	8.7442	7.27921	6.78758	6.13099	1.59503	-1.13067	-0.763736	-0.875468	1.63834	0.719877	0.41165
ENSMUSG00000020444	424.027	619.985	-0.53731	0.00017451	0.00085707	Guk1	chr11	-	59183875	59192212	1078	protein_coding	guanylate_kinase_1	452	437	397	639	563	662	12.7413	12.1287	11.0373	19.1393	16.5598	18.5336	15.0233	3.19112	-0.715123	-0.907095	-1.24911	1.28982	0.481489	1.10001
ENSMUSG00000020448	1418.67	1778.73	-0.3208	0.013747	0.038452	Rnf185	chr11	-	3415982	3452363	2906	protein_coding	ring_finger_protein_185	1522	1370	1410	1809	1824	1694	15.9152	14.1051	14.5416	20.0996	19.9019	17.5929	17.026	2.37967	-0.46681	-1.22747	-1.04402	1.29157	1.20851	0.238218
ENSMUSG00000020453	834.874	1366.5	-0.69963	3.35e-08	3.49e-07	Patz1	chr11	+	3288874	3309083	3702	protein_coding	POZ_(BTB)_and_AT_hook_containing_zinc_finger_1	827	800	907	1398	1352	1347	6.78832	6.46553	7.34278	12.1931	11.5799	10.9812	9.22515	2.39912	-1.01572	-1.15027	-0.78461	1.2371	0.981517	0.731975
ENSMUSG00000020454	1765.23	1388.94	0.3419	0.0014873	0.0056768	Eif4enif1	chr11	+	3202392	3244588	3712	protein_coding	eukaryotic_translation_initiation_factor_4E_nuclear_import_factor_1	1718	1748	1893	1309	1311	1567	14.064	14.0891	15.2838	11.3861	11.1985	12.7404	13.127	1.49191	0.628051	0.644902	1.44569	-1.16687	-1.29262	-0.259152
ENSMUSG00000020456	25530.3	18258.5	0.47881	3.33e-06	2.35e-05	Ogdh	chr11	+	6291633	6356642	4127	protein_coding	oxoglutarate_(alpha-ketoglutarate)_dehydrogenase_(lipoamide)	24550	26288	26681	18666	17917	18178	180.763	190.578	193.757	146.036	137.656	132.933	163.621	25.3439	0.676399	1.06368	1.18909	-0.693832	-1.02448	-1.21086
ENSMUSG00000020457	2148.51	1652.12	0.37496	0.00062693	0.0026505	Drg1	chr11	-	3187360	3266415	2093	protein_coding	developmentally_regulated_GTP_binding_protein_1	2174	2216	2130	1665	1633	1659	31.5634	31.6775	30.5	25.6855	24.739	23.922	28.0146	3.29371	1.07745	1.1121	0.754599	-0.707114	-0.994488	-1.24254
ENSMUSG00000020458	9448.15	6596.61	0.51388	6.51e-08	6.42e-07	Rtn4	chr11	+	29692947	29744331	4618	protein_coding	reticulon_4	8993	10114	9585	6483	6218	7149	59.1757	65.5269	62.2053	45.3279	42.6936	46.721	53.6084	8.96372	0.621097	1.32963	0.959083	-0.923776	-1.21767	-0.768368
ENSMUSG00000020459	705.307	459.705	0.60632	5.59e-06	3.78e-05	Mtif2	chr11	+	29526408	29545279	2741	protein_coding	mitochondrial_translational_initiation_factor_2	693	703	745	402	452	534	7.68276	7.67356	8.14586	4.73544	5.22871	5.87966	6.55767	1.32789	0.847282	0.840351	1.19603	-1.37227	-1.0008	-0.510587
ENSMUSG00000020462	2260.03	1212.16	0.88274	1.79e-10	2.65e-09	Ccdc104	chr11	-	29221532	29247409	1664	protein_coding	cilia_and_flagella_associated_protein_36	2051	2575	2241	1248	1244	1136	37.4546	46.2993	40.3625	24.2161	23.7046	20.6037	32.1068	9.68988	0.551896	1.46467	0.851991	-0.81432	-0.867112	-1.18712
ENSMUSG00000020464	664.743	323.675	1.0205	3.85e-14	8.9e-13	Pnpt1	chr11	+	29130744	29161828	3368	protein_coding	polyribonucleotide_nucleotidyltransferase_1	681	692	644	311	322	340	6.14424	6.1473	5.73064	2.98148	3.03144	3.04668	4.51363	1.50029	1.08686	1.0889	0.811185	-1.02124	-0.987937	-0.977778
ENSMUSG00000020467	3973.51	7543.53	-0.91252	9.79e-15	2.45e-13	Efemp1	chr11	+	28853204	28926743	2037	protein_coding	epidermal_growth_factor-containing_fibulin-like_extracellular_matrix_protein_1	3443	4189	4446	7429	7165	8097	51.3617	61.5276	65.4136	117.756	111.53	119.965	87.9255	28.9081	-1.26483	-0.913168	-0.778741	1.03191	0.816524	1.10831
ENSMUSG00000020469	252.68	430.333	-0.74162	0.00011114	0.00056942	Myl7	chr11	-	5896637	5898782	590	protein_coding	myosin_light_polypeptide_7_regulatory	305	210	250	367	411	524	15.7087	10.6492	12.6992	20.0843	22.0879	26.804	18.0056	5.56699	-0.412585	-1.32143	-0.95318	0.373411	0.733317	1.58046
ENSMUSG00000020471	1082.68	784.04	0.4574	0.00092013	0.0037251	Pold2	chr11	-	5872180	5878292	1646	protein_coding	polymerase_(DNA_directed)_delta_2_regulatory_subunit	1133	1000	1151	838	713	802	20.9167	18.1769	20.9573	16.4383	13.7349	14.705	17.4882	2.80474	1.2224	0.245563	1.23687	-0.374313	-1.3382	-0.992319
ENSMUSG00000020472	2576.38	1437.92	0.8295	7.8e-12	1.36e-10	Zkscan17	chr11	-	59485520	59526751	4064	protein_coding	zinc_finger_with_KRAB_and_SCAN_domains_17	2300	2733	2796	1265	1470	1599	17.1976	20.1204	20.6193	10.0503	11.4691	11.8745	15.2219	4.26348	0.463405	1.14895	1.26596	-1.21298	-0.880211	-0.785124
ENSMUSG00000020473	5829.18	11924.9	-1.0166	1.51e-15	4.09e-14	Aebp1	chr11	+	5861947	5872088	3831	protein_coding	AE_binding_protein_1	5160	6200	6355	11070	10469	14523	40.9289	48.4206	49.7156	93.2995	86.648	114.41	72.2371	27.3389	-1.14519	-0.871159	-0.823788	0.770415	0.527119	1.5426
ENSMUSG00000020482	2467.64	1690.37	0.53497	0.00024227	0.0011499	Ccdc117	chr11	-	5528887	5542187	3372	protein_coding	coiled-coil_domain_containing_117	2326	2461	2707	1579	1938	1541	20.9612	21.8361	24.0597	15.1195	18.2235	13.7923	18.9987	3.65767	0.53653	0.775729	1.38367	-1.06056	-0.211939	-1.42343
ENSMUSG00000020483	25459	12909.6	0.96025	2.7e-11	4.41e-10	Dynll2	chr11	-	87979525	87987533	2476	protein_coding	dynein_light_chain_LC8-type_2	24759	25047	27484	13905	13476	11147	303.861	302.66	332.674	181.328	172.574	135.871	238.161	76.816	0.855289	0.839653	1.23037	-0.739869	-0.853822	-1.33162
ENSMUSG00000020486	261.09	887.613	-1.6598	1.28e-11	2.18e-10	Sept4	chr11	+	87568903	87590539	2136	protein_coding	septin_4	300	227	264	773	565	1378	4.26789	3.17962	3.70418	11.6848	8.38712	19.4701	8.44895	5.76918	-0.724725	-0.91336	-0.822435	0.560888	-0.0107187	1.91035
ENSMUSG00000020514	328.693	210.997	0.62175	0.00029702	0.0013749	Mrpl22	chr11	+	58171661	58179565	722	protein_coding	mitochondrial_ribosomal_protein_L22	319	367	312	224	187	223	13.426	15.2082	12.9511	10.0174	8.2124	9.32155	11.5228	2.49384	0.763168	1.47783	0.572743	-0.603645	-1.32743	-0.88267
ENSMUSG00000020519	1205.85	873.996	0.4554	0.0018726	0.0069424	Sap30l	chr11	+	57801637	57810217	1151	protein_coding	SAP30-like	1058	1317	1290	862	941	813	27.9321	34.2342	33.5895	24.1811	25.9227	21.3175	27.8628	4.71798	0.0146754	1.35045	1.2138	-0.780369	-0.411229	-1.38733
ENSMUSG00000020521	748.929	953.406	-0.34386	0.0034713	0.011892	Rnft1	chr11	+	86484657	86499025	4452	protein_coding	ring_finger_protein_transmembrane_1	748	744	781	923	880	1070	5.10551	4.99998	5.25757	6.69407	6.26748	7.25352	5.92969	0.860841	-0.957408	-1.08	-0.780767	0.887946	0.392396	1.53784
ENSMUSG00000020524	60.7628	330.497	-2.2168	1.16e-13	2.5e-12	Gria1	chr11	+	57011387	57330244	5546	protein_coding	glutamate_receptor_ionotropic_AMPA1_(alpha_1)	71	34	79	345	214	444	0.38902	0.183421	0.42691	2.00855	1.22349	2.41615	1.10792	0.853546	-0.842255	-1.08313	-0.797863	1.05516	0.135393	1.53269
ENSMUSG00000020530	2746.93	2171.15	0.33593	0.0013324	0.0051702	Ggnbp2	chr11	-	84832361	84870817	3056	protein_coding	gametogenetin_binding_protein_2	2651	2704	2985	2068	2179	2280	26.3602	26.473	29.2739	21.8495	22.6084	22.5166	24.8469	2.70675	0.55909	0.60076	1.63553	-1.1074	-0.827026	-0.860951
ENSMUSG00000020532	9859.16	17927	-0.84719	5.57e-10	7.63e-09	Acaca	chr11	+	84129672	84401651	9513	protein_coding	acetyl-Coenzyme_A_carboxylase_alpha	10751	8216	10921	16601	18087	19259	34.3419	25.84	34.406	56.3457	60.2857	61.0993	45.3865	14.2221	-0.776579	-1.37437	-0.772071	0.770578	1.04762	1.10483
ENSMUSG00000020537	1366.02	864.699	0.64848	2.15e-06	1.58e-05	Drg2	chr11	+	60454591	60468754	1788	protein_coding	developmentally_regulated_GTP_binding_protein_2	1314	1529	1305	893	876	820	22.3317	25.5853	21.8742	16.126	15.5347	13.841	19.2155	4.26873	0.730002	1.4922	0.622842	-0.723737	-0.862272	-1.25904
ENSMUSG00000020538	6844.43	11577.4	-0.74343	1.96e-07	1.75e-06	Srebf1	chr11	-	60199089	60222581	4299	protein_coding	sterol_regulatory_element_binding_transcription_factor_1	7598	6365	6783	12842	10951	10839	53.7063	44.2977	47.2872	96.4515	80.7703	76.0925	66.4343	19.2288	-0.661925	-1.15122	-0.995748	1.56106	0.745552	0.502283
ENSMUSG00000020541	2482.68	1196.23	1.0424	1.06e-22	5.12e-21	Tom1l1	chr11	-	90643465	90688366	4308	protein_coding	target_of_myb1-like_1_(chicken)	2428	2593	2516	1140	1227	1226	17.1264	18.0085	17.5035	8.54423	9.03097	8.58885	13.1337	4.42251	0.902805	1.10226	0.98807	-1.03776	-0.927701	-1.02767
ENSMUSG00000020549	2329.39	896.297	1.3618	5.98e-34	6.14e-32	Elac2	chr11	+	64979038	65002069	3329	protein_coding	elaC_homolog_2_(E._coli)	2244	2509	2320	903	871	917	20.4834	22.5495	20.8864	8.75826	8.29602	8.31335	14.8812	6.45809	0.867476	1.1874	0.929879	-0.948097	-1.01967	-1.01699
ENSMUSG00000020561	570.813	444.338	0.35445	0.016726	0.045389	Twistnb	chr12	+	33429624	33439380	2324	protein_coding	TWIST_neighbor	523	562	649	430	462	441	6.83846	7.2352	8.36947	5.97415	6.30335	5.72694	6.74126	0.886337	0.109666	0.557279	1.83701	-0.865487	-0.494071	-1.1444
ENSMUSG00000020564	850.842	1064.75	-0.31957	0.0069462	0.021578	Atxn7l1	chr12	+	33147693	33375659	5284	protein_coding	ataxin_7-like_1	830	855	898	968	1010	1236	4.77319	4.84121	5.09334	5.91502	6.06072	7.05953	5.62383	0.811831	-1.04782	-0.964028	-0.65345	0.358678	0.538145	1.76847
ENSMUSG00000020566	1427.3	3486.61	-1.2476	5.54e-12	9.86e-11	Atp6v1c2	chr12	-	17284721	17329359	1569	protein_coding	ATPase_H+_transporting_lysosomal_V1_subunit_C2	1876	1170	1270	3332	3569	3571	36.3331	22.3107	24.2589	68.5687	72.1255	68.689	48.7143	21.563	-0.574186	-1.22449	-1.13414	0.920759	1.08571	0.92634
ENSMUSG00000020576	4450.23	2546.82	0.79659	4.88e-14	1.11e-12	Nbas	chr12	+	13269127	13583810	7239	protein_coding	neuroblastoma_amplified_sequence	4067	4730	4723	2442	2384	2848	17.0722	19.5494	19.5537	10.8921	10.4422	11.8736	14.8972	3.93883	0.552189	1.18111	1.18221	-1.01683	-1.13104	-0.767641
ENSMUSG00000020577	1091	792.943	0.45028	0.0030095	0.010511	Tspan13	chr12	-	36014557	36042500	1932	protein_coding	tetraspanin_13	1025	1334	955	784	751	850	16.1217	20.6585	14.8145	13.1025	12.3253	13.278	15.0501	2.79929	0.382809	2.00352	-0.0841671	-0.695751	-0.973369	-0.633046
ENSMUSG00000020580	7857.13	4769.9	0.71021	2.56e-09	3.16e-08	Rock2	chr12	+	16894978	16988274	8012	protein_coding	Rho-associated_coiled-coil_containing_protein_kinase_2	7179	7799	8891	4194	4653	5556	27.228	29.1238	33.2582	16.9017	18.4144	20.9287	24.3091	5.95584	0.490085	0.808395	1.50257	-1.24372	-0.989741	-0.567589
ENSMUSG00000020581	607.738	114.394	1.474	0.0032216	0.011166	Agr2	chr12	+	35992907	36004087	907	protein_coding	anterior_gradient_2	666	806	371	43	54	263	22.3131	26.5875	12.259	1.53075	1.88778	8.75122	12.2216	9.49864	1.06242	1.51242	0.00394359	-1.12551	-1.08792	-0.365352
ENSMUSG00000020585	12109.1	15654.6	-0.36494	0.0034339	0.011787	Laptm4a	chr12	+	8921664	8938742	1773	protein_coding	lysosomal-associated_protein_transmembrane_4A	12066	12737	11951	16479	15909	14435	206.799	214.936	202.016	300.1	284.511	245.713	242.346	38.2236	-0.92998	-0.717096	-1.05511	1.51096	1.10313	0.0880978
ENSMUSG00000020589	727.09	1104.53	-0.59472	1.22e-06	9.4e-06	Fam49a	chr12	+	12262139	12376359	4846	protein_coding	family_with_sequence_similarity_49_member_A	692	772	744	1076	989	1266	4.33926	4.76633	4.60128	7.16923	6.4711	7.88444	5.87194	1.37102	-1.11791	-0.806415	-0.926798	0.946224	0.43702	1.46788
ENSMUSG00000020590	3135.7	2129.89	0.55173	3.74e-07	3.16e-06	Snx13	chr12	+	35047189	35147469	6218	protein_coding	sorting_nexin_13	3064	3057	3398	1919	2190	2303	14.9738	14.7094	16.378	9.96479	11.1676	11.178	13.0619	2.38384	0.802001	0.691103	1.39109	-1.29923	-0.794666	-0.790298
ENSMUSG00000020592	19070.1	26599.4	-0.47423	2.68e-05	0.00015817	Sdc1	chr12	+	8771323	8793715	3157	protein_coding	syndecan_1	18729	18741	20418	26211	27853	25646	180.274	177.61	193.833	268.073	279.745	245.169	224.117	41.7772	-1.04946	-1.11322	-0.7249	1.05214	1.33154	0.503899
ENSMUSG00000020598	89.6777	187.547	-0.94328	0.0040831	0.013645	Nrcam	chr12	+	44328885	44601846	7572	protein_coding	neuronal_cell_adhesion_molecule	65	88	120	165	99	312	0.260853	0.347714	0.474963	0.703586	0.414563	1.24355	0.574205	0.329036	-0.952334	-0.688347	-0.301614	0.393211	-0.485183	2.03427
ENSMUSG00000020608	1939.52	1514.29	0.3534	0.00056325	0.0024121	Smc6	chr12	+	11265886	11319785	5603	protein_coding	structural_maintenance_of_chromosomes_6	1979	1914	1992	1435	1462	1663	10.7329	10.2205	10.6551	8.26942	8.27356	8.95761	9.51819	1.05548	1.15089	0.665388	1.07717	-1.18313	-1.17921	-0.531114
ENSMUSG00000020611	4597.48	3578.61	0.35761	0.00081407	0.0033324	Gna13	chr11	+	109362831	109401369	6160	protein_coding	guanine_nucleotide_binding_protein_alpha_13	4283	4650	5031	3355	3674	3727	21.1281	22.5851	24.4773	17.5855	18.9114	18.2599	20.4912	2.46969	0.257873	0.84784	1.61399	-1.17654	-0.639683	-0.903475
ENSMUSG00000020614	60.0304	169.541	-1.3165	9.35e-05	0.00048641	Fam20a	chr11	-	109669749	109722279	3085	protein_coding	family_with_sequence_similarity_20_member_A	65	51	66	172	77	270	0.640252	0.494613	0.641177	1.80018	0.791409	2.64137	1.16817	0.787591	-0.67029	-0.855208	-0.669116	0.802468	-0.478368	1.87051
ENSMUSG00000020620	158.564	314.517	-0.93646	4.82e-05	0.0002681	Abca8b	chr11	-	109932190	109995845	7423	protein_coding	ATP-binding_cassette_sub-family_A_(ABC1)_member_8b	135	145	202	309	231	414	0.552646	0.584439	0.81557	1.34407	0.986729	1.68322	0.994446	0.406612	-1.08654	-1.00835	-0.439919	0.859852	-0.0189792	1.69394
ENSMUSG00000020627	858.161	1215.5	-0.49305	0.00040856	0.0018276	Klhl29	chr12	-	5077472	5375682	7041	protein_coding	kelch-like_29	955	769	877	1080	1270	1309	4.12156	3.2677	3.73297	4.9526	5.71919	5.61081	4.56747	0.92628	-0.481398	-1.40322	-0.900917	0.415776	1.24338	1.12637
ENSMUSG00000020634	3218.32	2556.68	0.32881	0.0012907	0.0050326	Ubxn2a	chr12	-	4879032	4907705	2696	protein_coding	UBX_domain_protein_2A	3060	3262	3451	2379	2598	2713	34.4901	36.2005	38.3632	28.4917	30.5552	30.3704	33.0785	3.52153	0.400849	0.886541	1.50067	-1.3025	-0.716544	-0.769018
ENSMUSG00000020638	868.937	652.226	0.40312	0.015305	0.042007	Cmpk2	chr12	+	26469204	26479835	3198	protein_coding	cytidine_monophosphate_(UMP-CMP)_kinase_2_mitochondrial	683	1070	891	635	636	690	6.48986	10.0105	8.35004	6.41119	6.30586	6.51165	7.34652	1.38399	-0.618978	1.92486	0.725098	-0.675817	-0.751929	-0.603234
ENSMUSG00000020640	2925.41	2208.59	0.40052	0.00036112	0.0016431	Itsn2	chr12	+	4593008	4713950	5987	protein_coding	intersectin_2	2899	2750	3230	2051	2111	2497	14.714	13.7428	16.169	11.0611	11.1801	12.5872	13.2424	1.84487	0.79771	0.271231	1.58635	-1.18232	-1.11785	-0.355121
ENSMUSG00000020641	5212.3	97.6024	5.3819	1.27e-105	1.72e-102	Rsad2	chr12	-	26442753	26456452	4189	protein_coding	radical_S-adenosyl_methionine_domain_containing_2	3304	6900	5684	61	105	131	23.9675	49.2821	40.6662	0.470179	0.794775	0.943803	19.3541	20.0465	0.230136	1.49293	1.06313	-0.942007	-0.925815	-0.918381
ENSMUSG00000020642	882.996	1715.94	-0.93169	4.94e-08	4.98e-07	Rnf144a	chr12	-	26306797	26415256	5163	protein_coding	ring_finger_protein_144A	983	689	1004	1443	1721	2021	5.78555	3.99271	5.82802	9.02418	10.5693	11.8137	7.83556	2.81991	-0.726978	-1.36276	-0.711916	0.42151	0.969423	1.41072
ENSMUSG00000020644	1391.29	2610.66	-0.8664	6.07e-05	0.00032991	Id2	chr12	-	25093801	25096092	1270	protein_coding	inhibitor_of_DNA_binding_2	1974	1065	1163	2372	2309	3219	47.232	25.0897	27.4451	60.3052	57.6482	76.4958	49.036	18.2485	-0.0988576	-1.31223	-1.18316	0.61754	0.471939	1.50477
ENSMUSG00000020647	2400.49	3620.42	-0.58598	1.14e-07	1.07e-06	Ncoa1	chr12	-	4247363	4477182	7328	protein_coding	nuclear_receptor_coactivator_1	2290	2329	2670	3280	3573	4061	9.49605	9.50899	10.9198	14.4521	15.4601	16.7251	12.7604	2.9007	-1.12535	-1.12089	-0.634518	0.583229	0.930726	1.36681
ENSMUSG00000020650	1531.17	805.683	0.91481	7.19e-16	2.01e-14	Bcap29	chr12	-	31595354	31634658	1954	protein_coding	B_cell_receptor_associated_protein_29	1473	1522	1654	766	759	903	22.9072	23.3045	25.3688	12.6575	12.3164	13.9471	18.4169	5.51886	0.813618	0.885621	1.25966	-1.04359	-1.1054	-0.809918
ENSMUSG00000020651	15329.9	791.601	2.7829	9.51e-09	1.08e-07	Slc26a4	chr12	-	31519827	31559969	3075	protein_coding	solute_carrier_family_26_member_4	9903	20771	16049	398	420	1654	97.8621	202.098	156.42	4.17909	4.33082	16.2334	80.1873	78.1107	0.226279	1.56075	0.975958	-0.973083	-0.971141	-0.818759
ENSMUSG00000020653	670.155	982.527	-0.52559	0.01779	0.047856	Klf11	chr12	+	24651371	24662774	3974	protein_coding	Kruppel-like_factor_11	526	757	756	709	821	1474	4.02208	5.69926	5.70142	5.76053	6.5506	11.1941	6.488	2.23615	-1.10275	-0.352723	-0.351754	-0.325325	0.027992	2.10456
ENSMUSG00000020658	243.416	538.27	-1.0759	1.3e-05	8.19e-05	Efr3b	chr12	-	3962554	4038915	6547	protein_coding	EFR3_homolog_B_(S._cerevisiae)	290	169	278	462	403	776	1.34601	0.772315	1.2726	2.27847	1.95177	3.57717	1.86639	0.90593	-0.574413	-1.20768	-0.655447	0.454871	0.0942442	1.88843
ENSMUSG00000020659	885.481	612.084	0.52363	0.00016538	0.00081772	Cbll1	chr12	-	31484829	31499616	3900	protein_coding	Casitas_B-lineage_lymphoma-like_1	866	857	965	617	635	581	6.74755	6.57456	7.4157	5.10816	5.16267	4.49606	5.91745	1.04965	0.790836	0.626025	1.42738	-0.77101	-0.719074	-1.35416
ENSMUSG00000020664	2957.47	1897.48	0.63268	1.84e-08	2.01e-07	Dld	chr12	-	31331564	31351437	2241	protein_coding	dihydrolipoamide_dehydrogenase	2829	2877	3274	1918	1775	2011	38.3605	38.4104	43.7851	27.6344	25.1144	27.0826	33.3979	7.06356	0.702563	0.709623	1.47053	-0.815943	-1.17271	-0.894064
ENSMUSG00000020668	1103.47	736.244	0.57247	5.76e-05	0.0003148	Kif3c	chr12	+	3365132	3406494	6849	protein_coding	kinesin_family_member_3C	1130	1059	1159	794	614	807	5.01354	4.62614	5.07161	3.74315	2.84254	3.55604	4.14217	0.8215	1.0607	0.589134	1.13139	-0.485723	-1.58202	-0.713487
ENSMUSG00000020677	1174.93	733.88	0.66948	2.36e-08	2.53e-07	Ddx52	chr11	+	83942062	83963088	3194	protein_coding	DEAD_(Asp-Glu-Ala-Asp)_box_polypeptide_52	1088	1249	1232	707	677	828	10.3511	11.6998	11.5602	7.14707	6.72077	7.82376	9.21712	2.05742	0.551173	1.20669	1.13884	-1.00614	-1.21334	-0.677233
ENSMUSG00000020681	866.491	524.859	0.69037	0.0011726	0.0046204	Ace	chr11	+	105967945	105989964	4906	protein_coding	angiotensin_I_converting_enzyme_(peptidyl-dipeptidase_A)_1	1121	798	702	384	551	656	6.94338	4.8666	4.28844	2.52725	3.56114	4.03549	4.37038	1.35631	1.89706	0.365858	-0.0604188	-1.35894	-0.596648	-0.246913
ENSMUSG00000020682	70.5678	250.784	-1.725	4.05e-13	8.31e-12	Mmp28	chr11	-	83440768	83463071	3438	protein_coding	matrix_metallopeptidase_28_(epilysin)	75	62	77	248	292	208	0.662901	0.539556	0.671235	2.32911	2.69304	1.8259	1.45362	0.867382	-0.91162	-1.05382	-0.902012	1.00934	1.42891	0.4292
ENSMUSG00000020687	2075.29	1456.29	0.50256	0.00012638	0.00064077	Cdc27	chr11	-	104502745	104550620	5425	protein_coding	cell_division_cycle_27	2014	1869	2417	1331	1450	1606	11.2811	10.3077	13.3526	7.92177	8.47488	8.93442	10.0454	1.8594	0.664582	0.141037	1.77864	-1.14212	-0.844644	-0.597504
ENSMUSG00000020689	704.995	950.656	-0.41794	0.016639	0.045195	Itgb3	chr11	+	104608000	104670476	5784	protein_coding	integrin_beta_3	579	743	822	990	1017	832	3.04189	3.84336	4.25925	5.52651	5.57517	4.34126	4.43124	0.896453	-1.54983	-0.655784	-0.191855	1.22178	1.27607	-0.100376
ENSMUSG00000020691	354.332	238.808	0.55003	0.0028279	0.0099423	Mettl2	chr11	+	105126425	105140394	2556	protein_coding	methyltransferase_like_2	306	345	426	235	204	282	3.63792	4.03839	4.99503	2.96859	2.53067	3.32973	3.58339	0.790915	0.0689512	0.575288	1.78482	-0.777322	-1.33102	-0.32072
ENSMUSG00000020694	2291.74	1465.14	0.6369	8.64e-08	8.3e-07	Tlk2	chr11	+	105178807	105283959	5494	protein_coding	tousled-like_kinase_2_(Arabidopsis)	2234	2157	2566	1424	1476	1500	12.3563	11.7466	13.9977	8.36884	8.5185	8.23992	10.538	2.26574	0.802521	0.533432	1.52699	-0.957366	-0.89131	-1.01426
ENSMUSG00000020695	3256.74	6869.74	-1.041	1.87e-08	2.04e-07	Mrc2	chr11	+	105292643	105351139	5795	protein_coding	mannose_receptor_C_type_2	3081	3225	3584	6175	4937	9817	16.1559	16.6505	18.5355	34.4054	27.0131	51.1265	27.3145	12.4679	-0.894986	-0.855319	-0.704129	0.568738	-0.0241694	1.90986
ENSMUSG00000020697	1428.92	906.825	0.64383	2.79e-06	2e-05	Lig3	chr11	+	82781108	82804274	5957	protein_coding	ligase_III_DNA_ATP-dependent	1278	1486	1578	758	916	1066	6.51923	7.46348	7.93906	4.10852	4.87566	5.4007	6.05111	1.37578	0.340259	1.0266	1.37227	-1.41199	-0.854386	-0.472756
ENSMUSG00000020706	2004.61	947.643	1.0639	2.81e-16	8.21e-15	Ftsj3	chr11	-	106249142	106256079	3144	protein_coding	FtsJ_homolog_3_(E._coli)	1988	2206	1891	991	931	917	19.2144	20.9929	18.026	10.1774	9.38929	8.80252	14.4337	5.06715	0.943461	1.29446	0.708923	-0.839998	-0.995522	-1.11132
ENSMUSG00000020708	6241.44	1999.09	1.6122	6.46e-31	5.4e-29	Psmc5	chr11	+	106256154	106263120	1394	protein_coding	protease_(prosome_macropain)_26S_subunit_ATPase_5	6391	6808	5740	2182	1950	1846	139.315	146.119	123.407	50.5401	44.3545	39.9659	90.6169	46.2585	1.05275	1.19983	0.708837	-0.866367	-1.00009	-1.09496
ENSMUSG00000020709	41.4845	79.0068	-0.85592	0.0020714	0.0075784	Adap2	chr11	+	80154105	80178958	1785	protein_coding	ArfGAP_with_dual_PH_domains_2	39	46	41	77	73	88	0.663926	0.771028	0.688391	1.39282	1.29673	1.48787	1.05013	0.348275	-1.1089	-0.801379	-1.03865	0.983979	0.70807	1.25688
ENSMUSG00000020718	66.6694	123.871	-0.83167	0.0014549	0.0055691	Polg2	chr11	-	106768253	106779537	2728	protein_coding	polymerase_(DNA_directed)_gamma_2_accessory_subunit	48	78	77	104	127	143	0.534675	0.855462	0.845933	1.23093	1.47613	1.58202	1.08752	0.37282	-1.48289	-0.622454	-0.648013	0.384645	1.04234	1.32637
ENSMUSG00000020720	4973.76	1284.41	1.9276	7.63e-60	2.16e-57	Psmd12	chr11	+	107479484	107504362	1955	protein_coding	proteasome_(prosome_macropain)_26S_subunit_non-ATPase_12	4945	4893	5258	1373	1191	1288	76.8622	74.8822	80.6052	22.6761	19.3166	19.8833	49.0376	28.4807	0.976961	0.907443	1.10839	-0.925593	-1.04355	-1.02365
ENSMUSG00000020721	2875.4	2048.57	0.47664	0.0031221	0.010872	Helz	chr11	+	107547930	107693826	13147	protein_coding	helicase_with_zinc_finger_domain	2542	2853	3343	1573	2026	2615	5.87546	6.4927	7.62078	3.86319	4.88628	6.00296	5.79023	1.18515	0.0719173	0.59273	1.54457	-1.62599	-0.762728	0.179498
ENSMUSG00000020741	5592.31	4240.09	0.39488	0.00022933	0.0010942	Cluh	chr11	+	74649495	74670847	6098	protein_coding	clustered_mitochondria_(cluA/CLU1)_homolog	5649	5352	5969	3774	4170	4849	28.1499	26.2591	29.3362	19.9829	21.6827	23.9986	24.9016	3.35237	0.968977	0.404936	1.32284	-1.46722	-0.960163	-0.269362
ENSMUSG00000020743	698.661	1096.09	-0.63985	5.05e-07	4.19e-06	Mif4gd	chr11	-	115607918	115612969	1656	protein_coding	MIF4G_domain_containing	769	682	667	1025	1089	1185	14.111	12.3218	12.0713	19.9851	20.8513	21.5963	16.8228	4.0662	-0.666905	-1.10693	-1.16853	0.777711	0.990724	1.17393
ENSMUSG00000020745	12100.6	7377.88	0.70686	3.11e-12	5.73e-11	Pafah1b1	chr11	-	74673949	74724670	8570	protein_coding	platelet-activating_factor_acetylhydrolase_isoform_1b_subunit_1	11335	12178	13238	6955	7479	7747	40.1915	42.5153	46.2947	26.2035	27.6712	27.2818	35.0263	8.18185	0.63129	0.915317	1.37724	-1.07834	-0.898956	-0.94655
ENSMUSG00000020747	3679.55	6350.09	-0.77835	8.6e-13	1.7e-11	2310067B10Rik	chr11	+	115765433	115799366	5329	protein_coding	RIKEN_cDNA_2310067B10_gene	3793	3475	3895	6025	6547	6501	21.6287	19.5101	21.9054	36.5052	38.9549	36.8175	29.2203	8.27626	-0.917277	-1.17326	-0.883842	0.880218	1.17621	0.917955
ENSMUSG00000020755	1473.46	1067.52	0.45878	0.0001755	0.00086027	Sap30bp	chr11	+	115933282	115966725	3654	protein_coding	SAP30_binding_protein	1503	1511	1457	1098	1063	1038	12.4992	12.3722	11.9503	9.70236	9.22423	8.57332	10.7203	1.59636	1.11438	1.03479	0.770543	-0.637647	-0.93716	-1.3449
ENSMUSG00000020770	710.127	999.477	-0.48561	0.00011631	0.00059365	Unk	chr11	+	116030322	116061214	3735	protein_coding	unkempt_homolog_(Drosophila)	658	718	781	985	909	1117	5.35338	5.75154	6.26686	8.51509	7.71683	9.02574	7.10491	1.3937	-1.25674	-0.971059	-0.601311	1.01183	0.439061	1.37822
ENSMUSG00000020773	512.908	297.643	0.75786	4.46e-05	0.00025038	Trim47	chr11	-	116105752	116127210	2204	protein_coding	tripartite_motif-containing_47	421	603	536	272	250	380	5.80448	8.1857	7.28858	3.98475	3.59661	5.20346	5.67726	1.64939	0.07713	1.52083	0.976912	-1.02614	-1.26146	-0.287259
ENSMUSG00000020775	2004.67	952.957	1.0586	1.03e-18	3.69e-17	Mrpl38	chr11	-	116131817	116138868	1411	protein_coding	mitochondrial_ribosomal_protein_L38	1934	2198	1955	978	923	958	41.6507	46.607	41.525	22.3798	20.7415	20.4908	32.2325	11.1704	0.843145	1.28684	0.831888	-0.882036	-1.0287	-1.05114
ENSMUSG00000020776	1985.86	2605.33	-0.3876	0.00025369	0.0011955	Fbf1	chr11	-	116142285	116168166	5252	protein_coding	Fas_(TNFRSF6)_binding_factor_1	2040	1905	2080	2388	2607	2851	11.8032	10.8523	11.8694	14.6809	15.7392	16.383	13.5546	2.13115	-0.82185	-1.26804	-0.790779	0.528483	1.02504	1.32714
ENSMUSG00000020777	11524.5	7568.51	0.60129	3.73e-10	5.2e-09	Acox1	chr11	-	116171888	116199045	3987	protein_coding	acyl-Coenzyme_A_oxidase_1_palmitoyl	11453	11168	12357	7061	7363	8376	87.2903	83.8068	92.8873	57.1826	58.5564	63.4031	73.8544	14.5088	0.92605	0.685957	1.31181	-1.14908	-1.0544	-0.72034
ENSMUSG00000020780	3789.72	2229.47	0.75446	1.2e-09	1.55e-08	Srp68	chr11	-	116245166	116274217	2526	protein_coding	signal_recognition_particle_68	3619	3988	3901	2315	2272	2085	43.536	47.2359	46.2841	29.5911	28.5194	24.9111	36.6796	9.18354	0.746593	1.14948	1.04584	-0.771868	-0.888568	-1.28148
ENSMUSG00000020782	3728.09	2996.5	0.31249	0.00093754	0.0037868	Llgl2	chr11	+	115824049	115855780	3612	protein_coding	lethal_giant_larvae_homolog_2_(Drosophila)	3579	3844	3897	2817	2932	3273	30.1097	31.8409	32.3349	25.1816	25.7384	27.3476	28.7589	2.82915	0.477485	1.0894	1.26402	-1.26444	-1.06762	-0.498843
ENSMUSG00000020785	629.212	1019.86	-0.67842	3.18e-05	0.00018472	Camkk1	chr11	+	73019008	73042073	3717	protein_coding	calcium/calmodulin-dependent_protein_kinase_kinase_1_alpha	643	559	707	1081	1057	909	5.25668	4.49956	5.70054	9.39024	9.01671	7.3806	6.87405	1.86235	-0.868461	-1.275	-0.630124	1.35108	1.15051	0.271993
ENSMUSG00000020790	4162.34	3296.35	0.33175	0.0061316	0.019401	Ankfy1	chr11	+	72690006	72772146	8030	protein_coding	ankyrin_repeat_and_FYVE_domain_containing_1	3665	4397	4588	2912	3230	3808	13.8692	16.3829	17.1237	11.709	12.7542	14.312	14.3585	1.89648	-0.258006	1.06746	1.45806	-1.39707	-0.845949	-0.0244966
ENSMUSG00000020799	685.777	927.219	-0.42604	0.0045242	0.014884	Tekt1	chr11	-	72344722	72362442	1447	protein_coding	tektin_1	731	770	579	878	854	1065	15.3512	15.9211	11.9922	19.5916	18.7135	22.2127	17.297	3.29787	-0.590035	-0.417228	-1.60856	0.695765	0.429503	1.49055
ENSMUSG00000020802	4651.65	1293.74	1.8273	1.49e-69	6.4e-67	Ube2o	chr11	-	116537740	116581447	5205	protein_coding	ubiquitin-conjugating_enzyme_E2O	4600	4491	5028	1221	1271	1402	26.8553	25.815	28.951	7.57423	7.74266	8.1292	17.5112	9.74102	0.959248	0.852455	1.17439	-1.02012	-1.00283	-0.963148
ENSMUSG00000020806	2616.34	1606.07	0.68988	1.34e-06	1.02e-05	Rhbdf2	chr11	-	116598165	116627019	3855	protein_coding	rhomboid_5_homolog_2_(Drosophila)	2506	2516	2922	1317	1521	2030	19.7538	19.527	22.7167	11.0308	12.5104	15.8925	16.9052	4.15554	0.685487	0.630931	1.3985	-1.41364	-1.05758	-0.243698
ENSMUSG00000020807	388.554	282.64	0.44598	0.0075765	0.023261	4933427D14Rik	chr11	-	72153929	72207459	4732	protein_coding	RIKEN_cDNA_4933427D14_gene	366	383	431	230	293	331	2.35033	2.42161	2.72974	1.56938	1.96331	2.11107	2.19091	0.368208	0.432975	0.626557	1.4634	-1.68799	-0.618129	-0.216815
ENSMUSG00000020810	756.515	1445.41	-0.91237	4.17e-09	4.99e-08	Cygb	chr11	-	116645595	116654313	2331	protein_coding	cytoglobin	726	742	829	1579	1134	1641	9.46427	9.52384	10.6586	21.8718	15.4254	21.2465	14.6984	5.24967	-0.997037	-0.985691	-0.769525	1.36644	0.138485	1.24733
ENSMUSG00000020814	391.843	629.138	-0.65919	0.00052692	0.0022754	Mxra7	chr11	-	116803062	116828046	2063	protein_coding	matrix-remodelling_associated_7	398	382	409	713	447	737	5.86242	5.54006	5.94174	11.1592	6.87027	10.7817	7.69257	2.35531	-0.777033	-0.913898	-0.743356	1.47184	-0.349128	1.31157
ENSMUSG00000020817	3445.31	1670.37	1.0256	1.25e-13	2.68e-12	Rabep1	chr11	+	70844778	70943105	5408	protein_coding	rabaptin_RAB_GTPase_binding_effector_protein_1	3083	3569	3817	1621	1827	1552	17.3233	19.7451	21.1531	9.6781	10.7119	8.66115	14.5455	5.02372	0.55294	1.03503	1.3153	-0.968874	-0.763086	-1.1713
ENSMUSG00000020818	1305.45	845.852	0.61568	4.67e-06	3.22e-05	Mfsd11	chr11	+	116852440	116875635	4263	protein_coding	major_facilitator_superfamily_domain_containing_11	1369	1366	1225	902	802	831	9.75846	9.58707	8.61212	6.8318	5.96519	5.8831	7.77296	1.61569	1.22889	1.12281	0.519386	-0.582511	-1.11888	-1.16969
ENSMUSG00000020826	35.0102	82.5958	-1.0901	0.0010727	0.0042671	Nos2	chr11	+	78920787	78960254	4192	protein_coding	nitric_oxide_synthase_2_inducible	43	41	22	97	81	68	0.311702	0.292626	0.157286	0.747127	0.612674	0.489562	0.435163	0.201893	-0.611513	-0.706001	-1.37635	1.54519	0.879231	0.269447
ENSMUSG00000020827	5077.38	3799.6	0.41295	0.00032067	0.0014751	Mink1	chr11	+	70562881	70614483	4994	protein_coding	misshapen-like_kinase_1_(zebrafish)	4722	5177	5523	3277	3948	4229	28.7323	31.0156	33.1448	21.1871	25.0665	25.557	27.4506	3.98492	0.32165	0.894631	1.42896	-1.57179	-0.598265	-0.475187
ENSMUSG00000020829	228.729	506.036	-1.1051	4.68e-09	5.58e-08	Slc46a1	chr11	+	78465697	78472059	1978	protein_coding	solute_carrier_family_46_member_1	232	199	263	538	530	443	3.56414	3.01007	3.98491	8.78213	8.49601	6.75924	5.76608	2.35061	-0.936756	-1.17247	-0.757749	1.28309	1.16137	0.42251
ENSMUSG00000020832	883.016	481.372	0.86089	6.43e-11	1.01e-09	Eral1	chr11	-	78073376	78080383	2131	protein_coding	Era_(G-protein)-like_1_(E._coli)	859	984	838	448	488	512	12.2491	13.8154	11.7856	6.78794	7.26109	7.25115	9.85836	2.83014	0.844729	1.39816	0.680955	-1.0849	-0.917717	-0.92123
ENSMUSG00000020840	3171.47	1685.13	0.89875	1.17e-12	2.26e-11	Blmh	chr11	+	76924809	76987379	3047	protein_coding	bleomycin_hydrolase	2928	3337	3369	1706	1752	1587	29.2006	32.7668	33.1374	18.078	18.2317	15.719	24.5222	7.33345	0.637947	1.12424	1.17477	-0.878747	-0.857788	-1.20042
ENSMUSG00000020843	701.286	527.635	0.40402	0.0015596	0.0059091	Timm22	chr11	+	76406952	76416292	2817	protein_coding	translocase_of_inner_mitochondrial_membrane_22	716	745	667	500	517	571	7.72359	7.91261	7.09624	5.73095	5.81928	6.11744	6.73335	0.887186	1.11616	1.32921	0.409036	-1.12986	-1.03031	-0.694233
ENSMUSG00000020846	1089.49	2323.93	-1.0726	1.36e-14	3.3e-13	Fam101b	chr11	-	76019194	76027782	3512	protein_coding	family_with_sequence_similarity_101_member_B	1213	935	1154	2344	2240	2395	10.4954	7.9654	9.84784	21.55	20.2236	20.5812	15.1106	5.73857	-0.804237	-1.24512	-0.917083	1.12213	0.890997	0.953313
ENSMUSG00000020847	688.623	1165.92	-0.74859	2.68e-09	3.3e-08	Rph3al	chr11	-	75830999	75938429	2199	protein_coding	rabphilin_3A-like_(without_C2_domains)	745	669	674	1052	1145	1319	10.2949	9.1023	9.18595	15.4466	16.5099	18.1026	13.1071	3.6817	-0.763808	-1.08775	-1.06503	0.635464	0.924272	1.35685
ENSMUSG00000020848	75.2268	35.9648	0.95352	0.0025942	0.0092334	Doc2b	chr11	-	75768966	75796049	4361	protein_coding	double_C2_beta	55	77	97	31	41	36	0.383239	0.528269	0.666615	0.229519	0.298101	0.249136	0.39248	0.157948	-0.0585064	0.859708	1.73561	-1.03174	-0.597533	-0.907538
ENSMUSG00000020865	13509.6	7057.05	0.92695	1.53e-18	5.41e-17	Abcc3	chr11	-	94343295	94392997	5005	protein_coding	ATP-binding_cassette_sub-family_C_(CFTR/MRP)_member_3	13036	13399	14582	6370	7425	7429	79.1468	80.0974	87.3177	41.0941	47.039	44.7968	63.2486	19.192	0.828373	0.877907	1.25412	-1.15436	-0.844603	-0.961434
ENSMUSG00000020866	5.29115	23.4757	-1.5271	0.00096845	0.0039	Cacna1g	chr11	-	94408391	94474198	8383	protein_coding	calcium_channel_voltage-dependent_T_type_alpha_1G_subunit	7	5	4	27	23	20	0.0253742	0.0178452	0.0143005	0.103994	0.0869949	0.072003	0.0534186	0.0356202	-0.787318	-0.998686	-1.0982	1.41985	0.942619	0.521738
ENSMUSG00000020867	6.58217	21.3709	-1.2352	0.006735	0.021023	Spata20	chr11	-	94478904	94486179	2627	protein_coding	spermatogenesis_associated_20	6	8	6	20	24	20	0.0694039	0.091113	0.0684511	0.245818	0.289679	0.229768	0.165706	0.0914584	-1.05295	-0.81559	-1.06337	0.875944	1.35551	0.700459
ENSMUSG00000020869	12162.5	4009.24	1.5769	5.25e-36	5.69e-34	Lrrc59	chr11	+	94629767	94645216	2837	protein_coding	leucine_rich_repeat_containing_59	11047	13155	12751	4362	3669	3988	118.325	138.734	134.702	49.6444	41.0066	42.4244	87.4728	43.6456	0.70689	1.17448	1.08211	-0.866718	-1.06462	-1.03214
ENSMUSG00000020873	2135.61	1453.6	0.54437	0.00014415	0.00072357	Slc35b1	chr11	+	95384692	95391776	1523	protein_coding	solute_carrier_family_35_member_B1	2217	2223	2039	1650	1280	1424	44.2343	43.6707	40.1242	34.9806	26.6487	28.2183	36.3128	6.97742	1.1353	1.05453	0.546254	-0.190923	-1.38506	-1.1601
ENSMUSG00000020877	539.786	786.221	-0.52991	0.00057588	0.0024632	Scrn2	chr11	+	97029938	97033958	1552	protein_coding	secernin_2	604	513	519	849	744	762	11.826	9.88954	10.0222	17.6628	15.2001	14.8178	13.2364	2.87145	-0.491183	-1.16557	-1.11935	1.54151	0.683866	0.550724
ENSMUSG00000020882	166.294	330.017	-0.95707	1.72e-07	1.55e-06	Cacnb1	chr11	-	98001508	98023034	3396	protein_coding	calcium_channel_voltage-dependent_beta_1_subunit	158	175	172	263	350	384	1.41378	1.54177	1.51792	2.50053	3.26788	3.41259	2.27575	0.83499	-1.0323	-0.879018	-0.907581	0.269204	1.1882	1.3615
ENSMUSG00000020888	632.791	987.134	-0.62582	6.22e-05	0.00033696	Dvl2	chr11	+	70000595	70012301	5037	protein_coding	dishevelled_2_dsh_homolog_(Drosophila)	617	617	687	1041	1040	867	3.72226	3.66491	4.08766	6.67302	6.54677	5.19478	4.98157	1.25664	-1.00213	-1.04776	-0.71135	1.34602	1.24555	0.169673
ENSMUSG00000020889	2237.34	4198.76	-0.88389	1.06e-07	1e-06	Nr1d1	chr11	-	98767932	98775333	2721	protein_coding	nuclear_receptor_subfamily_1_group_D_member_1	2655	2172	1949	4793	3697	4083	29.6503	23.8826	21.4671	56.8752	43.0811	45.2868	36.7072	12.6985	-0.555724	-1.00993	-1.20015	1.58822	0.501941	0.675638
ENSMUSG00000020894	975.68	1702.21	-0.78462	3.19e-07	2.74e-06	Vamp2	chr11	+	69088490	69092384	2205	protein_coding	vesicle-associated_membrane_protein_2	1076	1065	817	1796	1641	1664	14.8285	14.4508	11.1046	26.2991	23.5975	22.7754	18.8426	5.61179	-0.715308	-0.782612	-1.37889	1.32872	0.847294	0.700795
ENSMUSG00000020895	639.886	856.181	-0.40903	0.011697	0.033636	Tmem107	chr11	+	69070806	69073293	1263	protein_coding	transmembrane_protein_107	703	678	559	899	880	781	16.9139	16.0612	13.2647	22.9826	22.0925	18.6624	18.3296	3.38438	-0.41828	-0.67026	-1.49654	1.37487	1.11185	0.0983518
ENSMUSG00000020898	1241.25	948.103	0.38296	0.0014387	0.0055216	Ctc1	chr11	+	69015911	69036473	4164	protein_coding	CTS_telomere_maintenance_complex_component_1	1188	1261	1320	828	939	1095	8.66959	9.06055	9.50064	6.42042	7.15024	7.9364	8.12297	1.07669	0.507687	0.870801	1.27954	-1.58129	-0.903455	-0.173281
ENSMUSG00000020900	2720.69	5580.57	-0.9941	1.12e-06	8.68e-06	Myh10	chr11	+	68691559	68816632	7791	protein_coding	myosin_heavy_polypeptide_10_non-muscle	2128	2611	3538	5378	4034	7537	8.29987	10.0268	13.6099	22.288	16.4175	29.1962	16.6397	7.21203	-1.15638	-0.916924	-0.42011	0.783177	-0.0308058	1.74104
ENSMUSG00000020901	130.031	41.9281	1.4024	8.11e-05	0.0004269	Pik3r5	chr11	+	68432121	68497849	4370	protein_coding	phosphoinositide-3-kinase_regulatory_subunit_5_p101	204	75	113	30	37	61	1.41854	0.513488	0.774973	0.221658	0.268464	0.421278	0.603067	0.406828	2.00447	-0.220189	0.422552	-0.937519	-0.822469	-0.446845
ENSMUSG00000020902	2342.34	3421.54	-0.52507	0.009144	0.027393	Ntn1	chr11	-	68209364	68400823	5874	protein_coding	netrin_1	1997	2096	3027	3128	2534	4746	10.3309	10.676	15.4443	17.194	13.6785	24.3845	15.2847	4.74057	-1.04498	-0.972185	0.0336671	0.402756	-0.33882	1.91956
ENSMUSG00000020905	743.209	535.513	0.46402	0.00076893	0.003167	Usp43	chr11	-	67854523	67922153	4462	protein_coding	ubiquitin_specific_peptidase_43	762	748	745	455	576	582	5.18941	5.01559	5.00399	3.2925	4.09316	3.93653	4.42186	0.695171	1.10412	0.854077	0.837381	-1.62459	-0.472843	-0.698147
ENSMUSG00000020908	3.29438	34.8733	-1.9839	7.71e-05	0.00040848	Myh3	chr11	+	67078300	67102291	6031	protein_coding	myosin_heavy_polypeptide_3_skeletal_muscle_embryonic	3	0	7	53	36	13	0.0151156	0	0.0347855	0.283746	0.189269	0.0650541	0.097995	0.103591	-0.800061	-0.945977	-0.610182	1.79312	0.881093	-0.31799
ENSMUSG00000020910	607.277	463.459	0.38224	0.0064874	0.020337	Adprm	chr11	-	67037905	67052594	1531	protein_coding	ADP-ribose/CDP-alcohol_diphosphatase_manganese_dependent	555	671	619	408	464	526	11.0157	13.1129	12.1173	8.60456	9.60967	10.3689	10.8048	1.50298	0.140289	1.53565	0.873238	-1.46393	-0.795187	-0.290062
ENSMUSG00000020911	11958	6736.07	0.80799	3.49e-07	2.98e-06	Krt19	chr11	-	100140810	100148665	1576	protein_coding	keratin_19	10440	15231	10681	7031	6636	6513	201.297	289.15	203.116	144.047	133.511	124.723	182.641	56.8172	0.328359	1.87459	0.360382	-0.679256	-0.864702	-1.01937
ENSMUSG00000020917	20471.7	39046.8	-0.91208	6.37e-10	8.63e-09	Acly	chr11	-	100476353	100528000	4426	protein_coding	ATP_citrate_lyase	23230	18104	20698	40975	40135	35644	159.489	122.381	140.154	298.917	287.526	243.05	208.586	70.8329	-0.693142	-1.21702	-0.966104	1.27527	1.11445	0.486548
ENSMUSG00000020918	892.72	624.846	0.5071	3.06e-05	0.00017809	Kat2a	chr11	-	100704746	100712465	3269	protein_coding	K(lysine)_acetyltransferase_2A	878	940	892	559	622	703	8.16155	8.60326	8.17786	5.52129	6.03311	6.49024	7.16455	1.19205	0.836375	1.20693	0.850054	-1.37852	-0.949161	-0.565675
ENSMUSG00000020922	2446.9	1527.02	0.66573	1.04e-05	6.72e-05	Lsm12	chr11	-	102162497	102185296	2256	protein_coding	LSM12_homolog_(S._cerevisiae)	2248	2444	2741	1707	1488	1366	30.2796	32.4125	36.4132	24.4308	20.9136	18.2739	27.1206	6.43379	0.490999	0.822513	1.44435	-0.418073	-0.96475	-1.37504
ENSMUSG00000020925	526.177	380.141	0.46065	0.0006256	0.002647	Ccdc43	chr11	-	102684686	102697782	2366	protein_coding	coiled-coil_domain_containing_43	526	550	521	349	378	418	6.7556	6.95502	6.59952	4.76271	5.06574	5.3319	5.91175	0.879941	0.958988	1.18561	0.781613	-1.30581	-0.961442	-0.658964
ENSMUSG00000020936	7999.09	4222.95	0.91313	2.19e-20	9.05e-19	Nmt1	chr11	+	103028190	103068912	4861	protein_coding	N-myristoyltransferase_1	8243	8080	7946	4248	4023	4418	51.5291	49.732	48.9906	28.2165	26.2416	27.4297	38.6899	11.4333	1.12297	0.965785	0.900934	-0.916045	-1.08878	-0.984862
ENSMUSG00000020941	729.56	284.468	1.2734	2.77e-07	2.41e-06	Map3k14	chr11	-	103219762	103267472	4246	protein_coding	mitogen-activated_protein_kinase_kinase_kinase_14	624	822	772	225	186	462	4.46578	5.79218	5.44913	1.71099	1.38899	3.28384	3.68182	1.7074	0.459158	1.23601	1.03509	-1.15429	-1.34288	-0.233089
ENSMUSG00000020946	3312.76	2542.15	0.37855	0.000133	0.0006716	Gosr2	chr11	-	103676849	103697898	3266	protein_coding	golgi_SNAP_receptor_complex_member_2	3213	3497	3348	2530	2442	2668	29.8942	32.0354	30.7227	25.012	23.708	24.6541	27.6711	3.29596	0.674514	1.32414	0.925856	-0.806771	-1.2024	-0.915337
ENSMUSG00000020952	1735.87	1244.78	0.47254	0.00015287	0.00076408	Scfd1	chr12	+	51377580	51450096	2091	protein_coding	Sec1_family_domain_containing_1	1748	1769	1751	1289	1058	1403	25.4027	25.3119	25.097	19.9041	16.0434	20.25	22.0015	3.53729	0.961532	0.935844	0.875098	-0.592942	-1.68436	-0.49517
ENSMUSG00000020954	2655.36	1977.7	0.4199	0.00015082	0.00075508	Strn3	chr12	-	51608541	51691914	4164	protein_coding	striatin_calmodulin_binding_protein_3	2733	2521	2802	1811	1885	2271	19.9444	18.1139	20.1673	14.0427	14.3538	16.4599	17.1803	2.44222	1.1318	0.382269	1.22304	-1.28474	-1.15737	-0.294998
ENSMUSG00000020978	1814.67	1379.54	0.39075	0.00049017	0.0021377	Klhdc2	chr12	+	69296681	69310687	3316	protein_coding	kelch_domain_containing_2	1821	1712	1974	1306	1344	1503	16.6874	15.4468	17.8411	12.7166	12.8514	13.6793	14.8705	1.94047	0.936338	0.297034	1.5309	-1.10994	-1.0405	-0.613831
ENSMUSG00000020982	2773.26	2118.6	0.38453	0.00022824	0.0010896	Nemf	chr12	-	69311544	69357176	3721	protein_coding	nuclear_export_mediator_factor	2731	2691	2996	2017	2119	2234	22.3026	21.6374	24.1308	17.5021	18.0566	18.1194	20.2915	2.51957	0.798191	0.534174	1.5238	-1.10709	-0.886994	-0.862082
ENSMUSG00000020994	1677.11	1284.76	0.37974	0.00091022	0.0036892	Pnn	chr12	+	59066919	59074017	3469	protein_coding	pinin	1759	1594	1734	1212	1306	1344	15.4083	13.7478	14.9808	11.2809	11.9373	11.6927	13.1746	1.62755	1.37241	0.352195	1.10974	-1.16357	-0.760264	-0.910513
ENSMUSG00000021000	5225.72	3290.74	0.66138	4.75e-12	8.52e-11	Ctage5	chr12	+	59129720	59191583	4434	protein_coding	CTAGE_family_member_5	5304	5112	5441	3138	3149	3623	36.3497	34.4942	36.7767	22.8508	22.5187	24.66	29.6083	6.33925	1.06343	0.770726	1.13079	-1.06599	-1.11838	-0.780586
ENSMUSG00000021009	3131.01	2425.48	0.36351	0.0019314	0.0071307	Ptpn21	chr12	-	98676741	98737405	5697	protein_coding	protein_tyrosine_phosphatase_non-receptor_type_21	3015	2942	3549	2210	2446	2648	16.0818	15.4507	18.6702	12.5253	13.6137	14.0279	15.0616	1.99214	0.512105	0.195296	1.81143	-1.27312	-0.726809	-0.518894
ENSMUSG00000021012	3869.73	2873.37	0.42546	2.47e-05	0.00014699	Zc3h14	chr12	+	98746968	98787774	3556	protein_coding	zinc_finger_CCCH_type_containing_14	3666	4095	3991	2878	2742	3015	31.3274	34.4542	33.6364	26.132	24.4496	25.5886	29.2647	4.01685	0.513503	1.29194	1.08834	-0.779884	-1.19873	-0.915174
ENSMUSG00000021023	578.552	403.554	0.50858	0.0007384	0.0030599	1110008L16Rik	chr12	+	55299577	55382533	3386	protein_coding	RIKEN_cDNA_1110008L16_gene	523	670	565	365	421	428	4.69362	5.92022	5.00093	3.48056	3.9424	3.81485	4.47543	0.828798	0.263257	1.74324	0.634052	-1.20037	-0.643138	-0.797038
ENSMUSG00000021024	5964.93	2261.1	1.3734	1.22e-22	5.85e-21	Psma6	chr12	+	55384222	55418454	1042	protein_coding	proteasome_(prosome_macropain)_subunit_alpha_type_6	6305	5990	5797	2521	2173	2064	183.87	171.992	166.734	78.1176	66.1238	59.7809	121.103	53.6074	1.17086	0.949298	0.851212	-0.801859	-1.02559	-1.14391
ENSMUSG00000021032	256.946	375.343	-0.52959	0.0024308	0.0087191	Ngb	chr12	-	87097531	87102539	1616	protein_coding	neuroglobin	224	281	276	412	341	372	4.21211	5.20254	5.11867	8.23189	6.69081	6.94739	6.06724	1.3502	-1.37396	-0.640422	-0.702537	1.60321	0.461837	0.651874
ENSMUSG00000021033	1573.54	2319.64	-0.54552	0.00075097	0.003101	Gstz1	chr12	+	87147707	87164721	1665	protein_coding	glutathione_transferase_zeta_1_(maleylacetoacetate_isomerase)	1738	1532	1500	2577	2361	1981	31.7197	27.5293	27.0002	49.974	44.9622	35.9079	36.1822	8.62625	-0.517321	-1.00309	-1.06443	1.59881	1.01782	-0.0317927
ENSMUSG00000021036	7525.13	12949.6	-0.76905	1.98e-08	2.15e-07	Sptlc2	chr12	-	87305058	87388355	6710	protein_coding	serine_palmitoyltransferase_long_chain_base_subunit_2	8660	6650	7488	12202	13670	12998	39.2183	29.6517	33.4451	58.7154	64.5969	58.4621	47.3482	13.6797	-0.594309	-1.29364	-1.01633	0.830952	1.26089	0.812433
ENSMUSG00000021037	4052.7	1906.36	1.077	1.48e-25	8.64e-24	Ahsa1	chr12	+	87266746	87273997	1347	protein_coding	AHA1_activator_of_heat_shock_protein_ATPase_1	4039	4319	3943	1869	1763	2109	91.117	95.9325	87.7301	44.8008	41.5002	47.253	68.0556	23.7162	0.972387	1.17544	0.82958	-0.980544	-1.11971	-0.877146
ENSMUSG00000021038	2380.34	1010.79	1.2189	6.36e-24	3.34e-22	Vipas39	chr12	-	87238875	87266286	2552	protein_coding	VPS33B_interacting_protein_apical-basolateral_polarity_regulator_spe-39_homolog	2220	2498	2512	948	1081	1004	26.4341	29.2861	29.5004	11.9942	13.4311	11.8734	20.4199	8.06347	0.745865	1.09956	1.12613	-1.04492	-0.866727	-1.05991
ENSMUSG00000021040	217.8	117.808	0.83377	0.00077345	0.0031826	Slirp	chr12	+	87443896	87452206	2701	protein_coding	SRA_stem-loop_interacting_RNA_binding_protein	250	246	164	132	122	97	2.8126	2.72496	1.81974	1.57795	1.43219	1.08385	1.90855	0.64654	1.3983	1.26275	-0.137363	-0.511336	-0.73678	-1.27556
ENSMUSG00000021047	42.4535	72.9545	-0.71282	0.0144	0.03998	Nova1	chr12	-	46694517	46818775	7000	protein_coding	neuro-oncological_ventral_antigen_1	38	44	47	58	81	81	0.16496	0.188064	0.201228	0.267531	0.366904	0.349227	0.256319	0.0785566	-1.16297	-0.868867	-0.701284	0.142723	1.40771	1.18269
ENSMUSG00000021048	6363.54	10604.2	-0.7141	5.94e-05	0.00032325	Mthfd1	chr12	+	76255232	76319820	3324	protein_coding	methylenetetrahydrofolate_dehydrogenase_(NADP+_dependent)_methenyltetrahydrofolate_cyclohydrolase_formyltetrahydrofolate_synthase	7694	5092	6479	11419	10905	9343	70.3371	45.8329	58.4166	110.92	104.023	84.8293	79.0599	23.373	-0.3732	-1.42159	-0.883208	1.36312	1.06804	0.246839
ENSMUSG00000021055	11.9081	31.436	-1.1192	0.0067052	0.020937	Esr2	chr12	-	76120419	76177259	3362	protein_coding	estrogen_receptor_2_(beta)	16	11	9	31	26	38	0.144616	0.0978916	0.0802295	0.29772	0.245212	0.341119	0.201131	0.0994474	-0.568296	-1.03813	-1.21573	0.971252	0.443253	1.40766
ENSMUSG00000021061	43.6919	93.7242	-1.0014	0.00065997	0.0027682	Sptb	chr12	-	76580488	76710547	10394	protein_coding	spectrin_beta_erythrocytic	32	44	57	101	78	103	0.0935535	0.126654	0.164355	0.313749	0.237945	0.299071	0.205888	0.083633	-1.34318	-0.947397	-0.496617	1.28969	0.38331	1.11419
ENSMUSG00000021062	8312.17	3330.67	1.3075	4.38e-41	6.06e-39	Rab15	chr12	-	76797960	76822908	3158	protein_coding	RAB15_member_RAS_oncogene_family	8193	8601	8438	3028	3435	3559	78.8359	81.4868	80.0787	30.959	34.489	34.0123	56.6436	23.5286	0.943202	1.05587	0.996023	-1.09163	-0.941603	-0.961861
ENSMUSG00000021065	1969.65	2946.82	-0.57401	5e-07	4.15e-06	Fut8	chr12	+	77238104	77476338	3358	protein_coding	fucosyltransferase_8	2079	1917	1978	2672	3108	3080	18.8134	17.0802	17.6537	25.6921	29.3471	27.6815	22.7113	5.00177	-0.779315	-1.12584	-1.01117	0.595942	1.32669	0.993692
ENSMUSG00000021068	1432.22	2244.22	-0.63934	8.18e-08	7.91e-07	Nin	chr12	-	70011435	70111925	9654	protein_coding	ninein	1393	1403	1552	1930	2263	2581	4.38467	4.34811	4.81808	6.45496	7.43263	8.06865	5.91785	1.48511	-1.03237	-1.05699	-0.740535	0.361665	1.01998	1.44825
ENSMUSG00000021071	20.291	2.7145	1.5806	0.0019493	0.0071796	Trim9	chr12	-	70244539	70347614	4843	protein_coding	tripartite_motif-containing_9	8	21	33	1	6	1	0.0501959	0.129734	0.204216	0.00666698	0.0392828	0.00623169	0.0727212	0.0718225	-0.313625	0.793807	1.83082	-0.919688	-0.465571	-0.925748
ENSMUSG00000021072	3085.95	2167.16	0.50471	1.55e-06	1.17e-05	Tmx1	chr12	+	70453095	70468040	2795	protein_coding	thioredoxin-related_transmembrane_protein_1	2857	3269	3248	2078	2176	2259	31.0614	34.9932	34.8276	24.0053	24.6855	24.3924	28.9942	4.81179	0.429607	1.24672	1.21231	-1.03681	-0.895449	-0.956367
ENSMUSG00000021076	1928.4	1433.79	0.42006	0.0025288	0.0090319	Actr10	chr12	+	70937857	70964718	4022	protein_coding	ARP10_actin-related_protein_10	1984	2017	1850	1508	1480	1298	14.9897	15.0042	13.7854	12.1061	11.6677	9.73987	12.8822	1.90228	1.1079	1.11555	0.474816	-0.407981	-0.638425	-1.65186
ENSMUSG00000021087	126.969	299.913	-1.1803	9.92e-08	9.41e-07	Rtn1	chr12	-	72211752	72409054	3629	protein_coding	reticulon_1	109	145	132	300	220	389	0.912709	1.19545	1.09013	2.66918	1.92221	3.23506	1.83746	0.863915	-1.07042	-0.743137	-0.865053	0.962738	0.0981053	1.61776
ENSMUSG00000021094	1878.84	2447.3	-0.37288	0.013868	0.038696	Dhrs7	chr12	-	72650356	72664828	1301	protein_coding	dehydrogenase/reductase_(SDR_family)_member_7	2225	1675	1790	2472	2506	2354	51.9692	38.5201	41.2349	61.35	61.0758	54.6072	51.4595	8.87349	0.0574321	-1.45821	-1.15227	1.11461	1.08371	0.354721
ENSMUSG00000021097	2000.72	3088.88	-0.60668	0.00084192	0.0034354	Clmn	chr12	-	104763114	104865076	11962	protein_coding	calmin	1993	1848	2231	2297	2751	4367	5.06287	4.6222	5.58966	6.20013	7.29209	11.0179	6.63081	2.13879	-0.7331	-0.939136	-0.486796	-0.201366	0.309185	2.05121
ENSMUSG00000021109	4630.66	2898.81	0.66716	1.07e-08	1.21e-07	Hif1a	chr12	+	73901375	73947530	4724	protein_coding	hypoxia_inducible_factor_1_alpha_subunit	4354	4517	5192	2896	2909	2891	28.0073	28.6082	32.9393	19.7939	19.5254	18.4696	24.5573	5.53232	0.623612	0.732225	1.5151	-0.861003	-0.90955	-1.10038
ENSMUSG00000021111	7450.21	4714.23	0.6518	2.03e-08	2.2e-07	Papola	chr12	+	105784694	105838944	4380	protein_coding	poly_(A)_polymerase_alpha	6845	7180	8606	4522	4651	5004	47.4889	49.0457	58.8866	33.335	33.6696	34.4797	42.8176	9.67773	0.48269	0.643548	1.66042	-0.979838	-0.945263	-0.861553
ENSMUSG00000021114	2697.24	1441.37	0.89072	1.68e-12	3.2e-11	Atp6v1d	chr12	-	78842989	78861638	1403	protein_coding	ATPase_H+_transporting_lysosomal_V1_subunit_D	2599	2936	2655	1522	1417	1377	56.2913	62.6107	56.7148	35.0268	32.0242	29.6208	45.3814	13.4062	0.813797	1.28518	0.845383	-0.772377	-0.996353	-1.17563
ENSMUSG00000021116	2076.85	1111.21	0.88501	7.12e-10	9.53e-09	Eif2s1	chr12	+	78861819	78887010	3405	protein_coding	eukaryotic_translation_initiation_factor_2_subunit_1_alpha	1975	2224	2108	1224	1096	1000	17.6256	19.542	18.5542	11.6067	10.2061	8.86346	14.3997	4.28459	0.752907	1.20018	0.969653	-0.651866	-0.978758	-1.29212
ENSMUSG00000021125	611.343	305.24	0.9685	9.14e-08	8.73e-07	Arg2	chr12	+	79130777	79156301	1428	protein_coding	arginase_type_II	621	578	656	280	238	409	13.2147	12.1102	13.7678	6.33102	5.28463	8.64401	9.89205	3.32787	0.998422	0.666526	1.16464	-1.07006	-1.3845	-0.375026
ENSMUSG00000021133	7858.85	5819.11	0.42629	0.0011551	0.004562	4933426M11Rik	chr12	+	80790532	80880832	5001	protein_coding	RIKEN_cDNA_4933426M11_gene	7218	7820	8835	4965	5443	7211	43.8584	46.7843	52.9467	32.0558	34.5102	43.517	42.2787	7.10628	0.222295	0.634028	1.50121	-1.43858	-1.0932	0.17425
ENSMUSG00000021136	42.7543	132.648	-1.4633	3.54e-06	2.49e-05	Smoc1	chr12	+	81026808	81186414	3496	protein_coding	SPARC_related__modular_calcium_binding_1	64	27	38	108	153	138	0.55629	0.23107	0.325763	0.997461	1.38767	1.19132	0.781595	0.436543	-0.516111	-1.2611	-1.04419	0.49449	1.38835	0.938564
ENSMUSG00000021140	3022.69	4077.66	-0.42742	4.81e-05	0.00026777	Pcnx	chr12	+	81860030	82000924	12139	protein_coding	pecanex_homolog_(Drosophila)	2950	2922	3304	3721	4013	4556	7.38469	7.20191	8.1573	9.89739	10.4822	11.3272	9.07511	1.57779	-1.07138	-1.18723	-0.581701	0.52116	0.891803	1.42735
ENSMUSG00000021149	2381.58	1096.13	1.0983	1.28e-14	3.13e-13	Gtpbp4	chr13	-	8972071	8996017	2977	protein_coding	GTP_binding_protein_4	2217	2544	2473	1144	1156	975	22.6298	25.5675	24.8963	12.4077	12.3124	9.8843	17.9497	6.52856	0.716864	1.16685	1.06404	-0.848883	-0.863471	-1.2354
ENSMUSG00000021178	12995.2	3591.22	1.8213	3.24e-39	4.06e-37	Psmc1	chr12	+	100110186	100123364	1518	protein_coding	protease_(prosome_macropain)_26S_subunit_ATPase_1	12221	14006	13242	3988	3509	3232	244.64	276.053	261.44	84.8256	73.2955	64.2569	167.418	93.9217	0.822193	1.15665	1.00106	-0.87938	-1.00214	-1.09838
ENSMUSG00000021180	89.1655	143.134	-0.64397	0.0077778	0.023783	Rps6ka5	chr12	-	100549778	100725028	4406	protein_coding	ribosomal_protein_S6_kinase_polypeptide_5	78	92	101	136	112	186	0.537951	0.624732	0.687015	0.99664	0.806007	1.27406	0.821067	0.249307	-1.13561	-0.787524	-0.537698	0.704242	-0.0604062	1.817
ENSMUSG00000021182	2662.06	3603.57	-0.43106	0.00026518	0.0012423	Ccdc88c	chr12	-	100912700	101028983	6313	protein_coding	coiled-coil_domain_containing_88C	2405	2672	3011	3228	3654	3975	11.5764	12.6634	14.2944	16.5098	18.3526	19.003	15.3999	2.77677	-1.37698	-0.9855	-0.39815	0.399697	1.06336	1.29757
ENSMUSG00000021185	2846.5	509.154	2.4233	1.09e-53	2.42e-51	9030617O03Rik	chr12	+	100779057	100896981	3295	protein_coding	RIKEN_cDNA_9030617O03_gene	2305	3095	3258	427	499	614	21.2573	28.1032	29.6336	4.18424	4.80187	5.62384	15.6007	11.0433	0.512225	1.13214	1.27073	-1.03379	-0.977865	-0.903433
ENSMUSG00000021186	1548.98	3310.62	-1.0721	7.39e-13	1.48e-11	Fbln5	chr12	-	101746565	101819055	5829	protein_coding	fibulin_5	1487	1856	1361	3575	3076	3272	7.75193	9.52652	6.99767	19.8028	16.7324	16.941	12.9587	5.0227	-1.03665	-0.683337	-1.18682	1.36262	0.751323	0.792862
ENSMUSG00000021188	5530.51	3408.26	0.6872	9.43e-08	8.98e-07	Trip11	chr12	-	101834043	101913267	9873	protein_coding	thyroid_hormone_receptor_interactor_11	5051	5452	6298	2876	3412	4010	15.5461	16.5218	19.118	9.40553	10.9579	12.2579	13.9679	3.37482	0.467648	0.756759	1.52605	-1.35187	-0.891902	-0.506686
ENSMUSG00000021189	1039.94	748.914	0.4665	0.00019368	0.00093991	Atxn3	chr12	-	101918901	101958246	5363	protein_coding	ataxin_3	958	1049	1152	678	754	824	5.42814	5.85218	6.43775	4.08193	4.45789	4.63703	5.14915	0.827814	0.337012	0.849263	1.55663	-1.28921	-0.83505	-0.618647
ENSMUSG00000021190	4435.77	3287.33	0.42646	0.00033458	0.0015314	Lgmn	chr12	-	102394084	102439813	1990	protein_coding	legumain	4736	4317	4399	3446	2920	3517	72.3189	64.9052	66.2507	55.9121	46.526	53.3384	59.8752	8.73147	1.42515	0.576075	0.730174	-0.453884	-1.52887	-0.748652
ENSMUSG00000021193	1555.25	1049.32	0.56076	1.6e-06	1.2e-05	Pitrm1	chr13	+	6548157	6580139	3524	protein_coding	pitrilysin_metallepetidase_1	1474	1594	1655	1036	1066	1046	12.7103	13.5333	14.0751	9.49222	9.59151	8.9581	11.3934	2.09351	0.629017	1.02214	1.28096	-0.908138	-0.86071	-1.16326
ENSMUSG00000021196	1247.51	1643.1	-0.39203	0.00072258	0.003	Pfkp	chr13	-	6579768	6648777	4663	protein_coding	phosphofructokinase_platelet	1254	1275	1257	1710	1559	1661	8.17194	8.18079	8.07903	11.8406	10.601	10.7504	9.60396	1.51176	-0.947253	-0.9414	-1.00871	1.47951	0.659512	0.758346
ENSMUSG00000021198	363.265	554.458	-0.58687	0.0023586	0.0084948	Unc79	chr12	+	102948859	103184065	8874	protein_coding	unc-79_homolog_(C._elegans)	350	383	370	608	607	435	1.19851	1.29131	1.2496	2.21222	2.16888	1.47942	1.59999	0.426661	-0.940978	-0.723481	-0.821229	1.43493	1.33335	-0.282596
ENSMUSG00000021200	19.4265	44.3193	-0.97763	0.012944	0.036538	Asb2	chr12	-	103321142	103356001	2690	protein_coding	ankyrin_repeat_and_SOCS_box-containing_2	19	30	10	46	42	45	0.214632	0.333672	0.111413	0.55214	0.495065	0.504871	0.368632	0.162953	-0.945062	-0.214545	-1.57849	1.12614	0.775888	0.836065
ENSMUSG00000021203	169.017	272.932	-0.67181	0.00010177	0.00052616	Otub2	chr12	+	103388682	103406350	3228	protein_coding	OTU_domain_ubiquitin_aldehyde_binding_2	169	184	160	256	257	310	1.59091	1.70543	1.48551	2.56065	2.52444	2.89833	2.12755	0.550391	-0.975006	-0.766934	-1.16651	0.7869	0.721111	1.40044
ENSMUSG00000021209	33.5104	118.618	-1.5974	2.56e-06	1.86e-05	Ppp4r4	chr12	+	103532283	103613831	3964	protein_coding	protein_phosphatase_4_regulatory_subunit_4	25	37	40	97	74	193	0.191646	0.279266	0.302424	0.7901	0.591921	1.46941	0.604128	0.437827	-0.942113	-0.741987	-0.689095	0.42476	-0.027882	1.97632
ENSMUSG00000021211	185.217	31.8009	2.3613	2.33e-19	8.9e-18	Akr1c12	chr13	-	4268172	4279433	1265	protein_coding	aldo-keto_reductase_family_1_member_C12	163	232	168	29	30	37	3.91553	5.48716	3.98023	0.740204	0.751963	0.882737	2.6263	1.90571	0.676507	1.50121	0.71046	-0.989712	-0.983542	-0.914919
ENSMUSG00000021213	360.03	153.469	1.1946	7.97e-12	1.38e-10	Akr1c13	chr13	+	4191184	4205596	1225	protein_coding	aldo-keto_reductase_family_1_member_C13	325	413	356	148	155	158	8.06195	10.0871	8.7097	3.90094	4.012	3.89261	6.44404	2.57922	0.627285	1.41244	0.878427	-0.985996	-0.942936	-0.989224
ENSMUSG00000021215	5823.01	6967.89	-0.25642	0.010342	0.030405	Net1	chr13	-	3882565	3918220	3448	protein_coding	neuroepithelial_cell_transforming_gene_1	5448	6070	6168	6942	6778	7210	48.0134	52.671	53.6126	65.0071	62.3304	63.1086	57.4572	6.31877	-1.49456	-0.757452	-0.608445	1.19485	0.771226	0.894381
ENSMUSG00000021217	118.124	212.317	-0.79683	0.0010993	0.004362	Tshz3	chr7	+	36698118	36773553	5098	protein_coding	teashirt_zinc_finger_family_member_3	103	112	144	175	170	302	0.613946	0.657307	0.846549	1.10836	1.05734	1.78784	1.01189	0.392617	-1.01357	-0.903126	-0.421125	0.245717	0.115761	1.97634
ENSMUSG00000021218	13552.6	8797.14	0.61602	4.45e-08	4.54e-07	Gdi2	chr13	+	3538075	3566261	2681	protein_coding	guanosine_diphosphate_(GDP)_dissociation_inhibitor_2	12792	14529	13839	9030	8801	8529	144.989	162.14	154.703	108.751	104.088	96.0111	128.447	26.241	0.630385	1.28397	1.00056	-0.750565	-0.928277	-1.23607
ENSMUSG00000021223	164.405	344.649	-0.96039	0.0020145	0.0073889	Papln	chr12	+	83763634	83792382	4373	protein_coding	papilin_proteoglycan-like_sulfated_glycoprotein	105	175	221	213	259	590	0.72963	1.19732	1.51462	1.57269	1.87796	4.07186	1.82735	1.06497	-1.03075	-0.591593	-0.293652	-0.239117	0.0475245	2.10758
ENSMUSG00000021235	1332.89	315.474	2.04	1.81e-46	3.03e-44	Coq6	chr12	+	84361657	84373796	2851	protein_coding	coenzyme_Q6_homolog_(yeast)	1259	1413	1376	343	304	297	13.419	14.8284	14.4647	3.88455	3.38097	3.14398	8.85362	5.40475	0.844706	1.10548	1.03818	-0.91939	-1.01256	-1.05641
ENSMUSG00000021236	9536.71	4139.8	1.18	1.9e-16	5.65e-15	Entpd5	chr12	-	84373857	84409029	4972	protein_coding	ectonucleoside_triphosphate_diphosphohydrolase_5	8647	9624	10703	3669	3540	5345	52.8479	57.9128	64.5155	23.8265	22.5755	32.4442	42.3537	16.7132	0.627894	0.930946	1.326	-1.10854	-1.18339	-0.592916
ENSMUSG00000021238	3261.9	4766.52	-0.53682	0.00012945	0.00065501	Aldh6a1	chr12	-	84430723	84450950	3340	protein_coding	aldehyde_dehydrogenase_family_6_subfamily_A1	3566	3057	3266	4733	5171	4354	32.4435	27.3842	29.3062	45.7545	49.0901	39.3425	37.2202	8.16934	-0.584704	-1.20401	-0.968742	1.04468	1.45298	0.259798
ENSMUSG00000021241	343.579	250.268	0.44571	0.005483	0.017619	Isca2	chr12	+	84773270	84775089	868	protein_coding	iron-sulfur_cluster_assembly_2_homolog_(S._cerevisiae)	367	359	316	244	239	270	12.8481	12.3744	10.9108	9.0764	8.73059	9.38781	10.5547	1.61102	1.42358	1.12955	0.221049	-0.91761	-1.13226	-0.724311
ENSMUSG00000021243	495.455	344.239	0.51089	0.0034147	0.011731	Fcf1	chr12	+	84970897	84983303	749	protein_coding	FCF1_small_subunit_(SSU)_processome_component_homolog_(S._cerevisiae)	520	549	434	360	358	311	21.0967	21.9301	17.3659	15.519	15.1554	12.5314	17.2664	3.32569	1.15172	1.40232	0.0299149	-0.525422	-0.634767	-1.42377
ENSMUSG00000021250	888.715	2962.04	-1.6337	2.06e-11	3.41e-10	Fos	chr12	+	85473890	85477273	2108	protein_coding	FBJ_osteosarcoma_oncogene	948	800	947	2133	2015	4962	13.6657	11.3545	13.4638	32.6711	30.3089	71.0406	28.7508	20.6966	-0.728868	-0.840534	-0.738619	0.189419	0.0752833	2.04332
ENSMUSG00000021252	572.321	888.838	-0.61995	6.08e-05	0.00033041	0610007P14Rik	chr12	-	85815448	85824550	3226	protein_coding	RIKEN_cDNA_0610007P14_gene	600	554	582	918	946	792	5.65171	5.13802	5.4069	9.18802	9.29806	7.40937	7.01535	1.73482	-0.786041	-1.08215	-0.927158	1.2524	1.31582	0.227126
ENSMUSG00000021254	1255.62	785.582	0.66802	6.31e-09	7.39e-08	Gpatch2l	chr12	+	86241890	86291414	3953	protein_coding	G_patch_domain_containing_2_like	1220	1257	1335	715	799	851	9.37834	9.5139	10.1215	5.84014	6.40893	6.49715	7.95999	1.73867	0.815767	0.893737	1.24318	-1.21924	-0.892096	-0.841354
ENSMUSG00000021256	106.302	50.7635	0.9675	0.0013067	0.0050791	Vash1	chr12	+	86678700	86692091	2599	protein_coding	vasohibin_1	97	130	96	67	34	51	1.13412	1.49654	1.10702	0.832362	0.414799	0.592222	0.929509	0.361253	0.566388	1.56961	0.491368	-0.268918	-1.42479	-0.933661
ENSMUSG00000021258	1162.2	683.187	0.75376	1.81e-08	1.99e-07	Ccnk	chr12	+	108179738	108203359	2627	protein_coding	cyclin_K	1123	1329	1077	676	680	695	12.9901	15.1361	12.287	8.30865	8.20756	7.98445	10.819	2.78874	0.778531	1.54807	0.526401	-0.900167	-0.936414	-1.01642
ENSMUSG00000021265	201.559	306.456	-0.5773	0.0057202	0.018278	Slc25a29	chr12	-	108825873	108835883	1976	protein_coding	solute_carrier_family_25_(mitochondrial_carrier_palmitoylcarnitine_transporter)_member_29	196	235	181	310	349	255	3.01413	3.55821	2.74525	5.06546	5.60021	3.8947	3.97966	1.0365	-0.931526	-0.406608	-1.19094	1.04756	1.56348	-0.0819687
ENSMUSG00000021266	4033.57	2981.43	0.42954	0.00066728	0.0027929	Wars	chr12	-	108860030	108894174	2878	protein_coding	tryptophanyl-tRNA_synthetase	3750	4675	3828	3088	2817	3044	39.5944	48.6005	39.8631	34.6442	31.0357	31.9208	37.6098	5.97481	0.33216	1.83952	0.377129	-0.496351	-1.1003	-0.952155
ENSMUSG00000021268	8.5373	30.1337	-1.3734	0.0018145	0.0067469	Meg3	chr12	+	109541001	109571726	14548	lincRNA	maternally_expressed_3	6	10	10	36	18	37	0.0125326	0.0205659	0.0206009	0.0798993	0.0392315	0.0767571	0.0415979	0.0271931	-1.06885	-0.773432	-0.772144	1.4085	-0.0870221	1.29295
ENSMUSG00000021270	87567.3	26621.9	1.7021	2.08e-67	8.12e-65	Hsp90aa1	chr12	-	110690605	110702728	3281	protein_coding	heat_shock_protein_90_alpha_(cytosolic)_class_A_member_1	83002	91465	91462	26259	24128	29820	768.733	834.063	835.457	258.414	233.174	274.297	534.023	279.852	0.838692	1.07214	1.07712	-0.984839	-1.07503	-0.928082
ENSMUSG00000021273	2100.77	2962.28	-0.48703	0.0003029	0.0014003	Fdft1	chr14	-	63145153	63177793	2860	protein_coding	farnesyl_diphosphate_farnesyl_transferase_1	2296	2028	2045	3039	3063	2763	24.3949	21.2155	21.4297	34.309	33.9583	29.1565	27.4107	5.42762	-0.555633	-1.14142	-1.10194	1.27098	1.20636	0.321657
ENSMUSG00000021275	866.479	1250.04	-0.52095	3.55e-05	0.00020348	Tecpr2	chr12	+	110889264	110972394	7830	protein_coding	tectonin_beta-propeller_repeat_containing_2	829	862	940	1074	1263	1436	3.21726	3.29379	3.59795	4.4288	5.11455	5.53494	4.19788	0.896312	-1.09407	-1.00868	-0.66933	0.257634	1.02271	1.49174
ENSMUSG00000021276	357.442	264.333	0.42459	0.012191	0.034821	Cinp	chr12	-	110872610	110889145	2029	protein_coding	cyclin-dependent_kinase_2_interacting_protein	355	393	337	276	268	247	5.31667	5.7951	4.9778	4.39209	4.18811	3.67397	4.72395	0.714473	0.829577	1.49921	0.355289	-0.464495	-0.749983	-1.4696
ENSMUSG00000021277	3896.37	1292.57	1.5672	5.34e-35	5.65e-33	Traf3	chr12	+	111166370	111267153	7060	protein_coding	TNF_receptor-associated_factor_3	3467	3933	4440	1129	1313	1456	14.9225	16.6675	18.8481	5.16337	5.89692	6.22411	11.2871	5.6498	0.643463	0.952314	1.33828	-1.08388	-0.954044	-0.896133
ENSMUSG00000021280	39.5283	101.346	-1.1345	0.0030918	0.010781	Exoc3l4	chr12	+	111417430	111431182	2922	protein_coding	exocyst_complex_component_3-like_4	38	32	50	73	49	192	0.395181	0.327657	0.512837	0.806652	0.531718	1.98309	0.759522	0.567352	-0.642178	-0.761193	-0.434801	0.0830709	-0.401521	2.15662
ENSMUSG00000021282	14917.5	5393.3	1.4497	2.38e-37	2.7e-35	Eif5	chr12	+	111538101	111546753	3966	protein_coding	eukaryotic_translation_initiation_factor_5	13583	15124	16613	5080	4923	6275	104.072	114.094	125.541	41.3575	39.3589	47.7509	78.6958	36.4934	0.695377	0.969999	1.28365	-1.02315	-1.07792	-0.84796
ENSMUSG00000021286	460.847	956.233	-1.0147	1.16e-07	1.09e-06	Zfyve21	chr12	+	111814170	111828388	1310	protein_coding	zinc_finger_FYVE_domain_containing_21	425	511	464	1155	917	774	9.8585	11.6708	10.6154	28.4678	22.1954	17.8316	16.7733	6.81972	-1.01394	-0.748194	-0.902949	1.71482	0.795073	0.155187
ENSMUSG00000021290	777.838	520.253	0.55917	0.0045553	0.014961	2010107E04Rik	chr12	-	111961376	111966977	365	protein_coding	RIKEN_cDNA_2010107E04_gene	779	904	678	596	541	411	64.8541	74.1013	55.6707	52.7226	46.997	33.9836	54.7215	12.7336	0.795733	1.52194	0.0745352	-0.156979	-0.606628	-1.6286
ENSMUSG00000021302	753.03	599.801	0.32295	0.01221	0.034865	Ggps1	chr13	-	14052449	14063401	2367	protein_coding	geranylgeranyl_diphosphate_synthase_1	734	724	828	548	605	653	9.42303	9.15147	10.4839	7.47526	8.10443	8.32598	8.82734	0.983708	0.605562	0.329495	1.68396	-1.37448	-0.734879	-0.509664
ENSMUSG00000021306	878.846	1309.17	-0.56055	0.00041823	0.0018652	Gpr137b	chr13	-	13357623	13393624	2978	protein_coding	G_protein-coupled_receptor_137B	885	851	931	1323	1463	1122	9.0305	8.54979	9.36946	14.3443	15.577	11.3707	11.3736	2.70723	-0.865511	-1.04308	-0.740305	1.0973	1.55266	-0.001071
ENSMUSG00000021313	136.574	375.934	-1.3641	1.25e-07	1.16e-06	Ryr2	chr13	-	11553103	12106945	16813	protein_coding	ryanodine_receptor_2_cardiac	180	125	108	284	311	553	0.325327	0.222441	0.192517	0.545402	0.586517	0.992659	0.477477	0.27426	-0.554766	-0.929906	-1.03902	0.247666	0.397578	1.87844
ENSMUSG00000021314	106.82	272.513	-1.2458	7.11e-06	4.73e-05	Amph	chr13	+	18948371	19150913	3193	protein_coding	amphiphysin	111	85	128	275	162	393	1.05637	0.796472	1.20144	2.78085	1.60872	3.71462	1.85974	1.04573	-0.76824	-1.01677	-0.629521	0.880823	-0.240043	1.77376
ENSMUSG00000021326	1921.72	1507.32	0.34427	0.013932	0.038853	Trim27	chr13	+	21179445	21194724	3923	protein_coding	tripartite_motif-containing_27	1875	1942	2017	1563	1598	1343	14.5237	14.8109	15.4091	12.8642	12.9159	10.3318	13.4759	1.69263	0.618988	0.788687	1.1421	-0.361383	-0.33088	-1.85751
ENSMUSG00000021357	2495.03	1961.7	0.34304	0.0014592	0.0055831	Exoc2	chr13	-	30813919	30974047	4375	protein_coding	exocyst_complex_component_2	2306	2591	2682	1795	1912	2207	16.0167	17.719	18.3726	13.2474	13.8572	15.2246	15.7396	1.86848	0.148337	1.05938	1.40917	-1.33381	-1.00744	-0.275638
ENSMUSG00000021363	527.515	677.037	-0.35293	0.015393	0.04223	Mak	chr13	-	41025120	41079706	3562	protein_coding	male_germ_cell-associated_kinase	503	597	502	666	588	789	4.29108	5.01454	4.22376	6.03704	5.23418	6.68503	5.24761	0.885729	-1.07993	-0.263139	-1.15594	0.891282	-0.0151547	1.62287
ENSMUSG00000021365	3262.57	4458.68	-0.44525	8.15e-05	0.00042837	Nedd9	chr13	-	41309916	41487320	4563	protein_coding	neural_precursor_cell_expressed_developmentally_down-regulated_gene_9	3547	3184	3161	4019	4364	5065	23.6213	20.8772	20.7617	28.4388	30.3249	33.5003	26.2541	4.82806	-0.545303	-1.11366	-1.13758	0.452509	0.843169	1.50087
ENSMUSG00000021368	202.398	111.984	0.80841	0.00033521	0.0015339	Tbc1d7	chr13	-	43151744	43171501	1259	protein_coding	TBC1_domain_family_member_7	211	210	193	107	83	150	5.09272	4.9905	4.59432	2.74411	2.09034	3.59572	3.85129	1.13894	1.08999	1.00024	0.652389	-0.972108	-1.54612	-0.224388
ENSMUSG00000021371	3133.4	1834.46	0.76049	1.51e-09	1.93e-08	Mcur1	chr13	-	43538412	43560191	4350	protein_coding	mitochondrial_calcium_uniporter_regulator_1	2918	3498	3102	1754	1598	2190	20.384	24.0592	21.3718	13.0192	11.648	15.1941	17.6127	4.58067	0.604989	1.40732	0.820648	-1.00281	-1.30214	-0.528005
ENSMUSG00000021374	4051.9	2784.66	0.53334	1.41e-05	8.77e-05	Nup153	chr13	-	46679905	46727940	6109	protein_coding	nucleoporin_153	3754	3853	4700	2551	2858	2969	18.6731	18.8703	23.0578	13.4829	14.834	14.6676	17.2643	3.29333	0.427785	0.487659	1.75915	-1.14819	-0.737951	-0.788456
ENSMUSG00000021375	3442.72	5421.69	-0.64327	3.24e-06	2.29e-05	Kif13a	chr13	-	46749087	46929718	6866	protein_coding	kinesin_family_member_13A	3684	2886	3869	4891	5376	6077	16.3046	12.576	16.8882	23.0005	24.8268	26.712	20.0513	5.0956	-0.735301	-1.46702	-0.620753	0.578768	0.937174	1.30713
ENSMUSG00000021377	2728.72	3575.45	-0.38619	0.00011027	0.00056561	Dek	chr13	-	47084775	47106201	2556	protein_coding	DEK_oncogene_(DNA_binding)	2655	2689	2940	3350	3565	3844	31.5643	31.4761	34.4728	42.3182	44.2246	45.3882	38.2407	5.88858	-1.13378	-1.14877	-0.639874	0.69245	1.01619	1.21379
ENSMUSG00000021379	214.137	379.974	-0.80345	2.79e-06	2e-05	Id4	chr13	+	48261427	48264036	1660	protein_coding	inhibitor_of_DNA_binding_4	183	233	235	333	401	410	3.34993	4.19951	4.24277	6.47709	7.65952	7.45412	5.56382	1.69839	-1.30353	-0.803302	-0.77783	0.537726	1.23394	1.11299
ENSMUSG00000021385	681.489	373.965	0.85194	1.19e-10	1.8e-09	Ippk	chr13	+	49421311	49462990	2776	protein_coding	inositol_13456-pentakisphosphate_2-kinase	662	696	711	378	360	385	7.24655	7.50136	7.67608	4.39659	4.11196	4.18564	5.85303	1.62866	0.855626	1.01208	1.11936	-0.894257	-1.06902	-1.02378
ENSMUSG00000021388	67.5934	154.971	-1.1296	1.87e-06	1.38e-05	Aspn	chr13	+	49544443	49567557	2346	protein_coding	asporin	71	56	78	162	146	157	0.919652	0.714184	0.996451	2.22962	1.97329	2.01972	1.47549	0.609744	-0.911587	-1.24856	-0.785633	1.2368	0.81641	0.892568
ENSMUSG00000021390	1297.12	4455.35	-1.7333	1.02e-25	6.06e-24	Ogn	chr13	+	49608071	49624500	2540	protein_coding	osteoglycin	1174	1336	1431	4011	3501	6026	14.0452	15.737	16.8848	50.9874	43.7043	71.6005	35.4932	21.6326	-0.991466	-0.913257	-0.860201	0.716242	0.37957	1.66911
ENSMUSG00000021392	713.519	523.97	0.4383	0.00086039	0.003505	Nol8	chr13	+	49653350	49679015	4242	protein_coding	nucleolar_protein_8	672	746	749	472	551	553	4.81384	5.26161	5.29177	3.59265	4.11857	3.93437	4.50213	0.657536	0.474052	1.15503	1.2009	-1.38317	-0.583335	-0.863477
ENSMUSG00000021396	9.54877	25.1463	-1.0693	0.013737	0.038432	Nxnl2	chr13	+	51171025	51175187	1163	protein_coding	nucleoredoxin-like_2	9	10	10	31	22	22	0.235156	0.257259	0.257697	0.860648	0.599803	0.570904	0.463578	0.232691	-0.981652	-0.886663	-0.88478	1.70642	0.585431	0.461239
ENSMUSG00000021403	33.5063	4.20066	2.0762	8.12e-06	5.34e-05	Serpinb9b	chr13	+	33027416	33041884	3253	protein_coding	serine_(or_cysteine)_peptidase_inhibitor_clade_B_member_9b	25	42	35	4	1	8	0.233533	0.386292	0.322458	0.0397027	0.00974723	0.0742209	0.177659	0.14465	0.386272	1.44233	1.00103	-0.953724	-1.16081	-0.715091
ENSMUSG00000021408	1049.16	809.54	0.36827	0.0034711	0.011892	Ripk1	chr13	+	34002363	34035170	4495	protein_coding	receptor_(TNFRSF)-interacting_serine-threonine_kinase_1	1055	1058	1071	698	862	878	7.13207	7.04217	7.14084	5.01383	6.08055	5.89502	6.38408	0.793112	0.943112	0.829754	0.954165	-1.72769	-0.382704	-0.616636
ENSMUSG00000021417	1986.53	1029.81	0.9344	4.22e-14	9.73e-13	Eci2	chr13	-	34977748	35027094	1592	protein_coding	enoyl-Coenzyme_A_delta_isomerase_2	1995	2068	1966	958	1120	1011	38.0796	38.8649	37.0109	19.4297	22.307	19.1659	29.143	8.9154	1.00238	1.09046	0.882509	-1.0895	-0.766768	-1.11909
ENSMUSG00000021420	1296.42	858.226	0.58393	4.99e-05	0.00027686	Fars2	chr13	+	36117411	36537592	2125	protein_coding	phenylalanine-tRNA_synthetase_2_(mitochondrial)	1235	1428	1274	941	827	799	17.6604	20.1057	17.968	14.298	12.3399	11.3477	15.62	3.17693	0.642275	1.41198	0.739095	-0.41612	-1.03246	-1.34477
ENSMUSG00000021428	514.498	392.637	0.38213	0.013097	0.036906	Riok1	chr13	+	38036989	38061433	2744	protein_coding	RIO_kinase_1_(yeast)	471	530	562	420	377	379	5.21591	5.77886	6.13821	4.94207	4.35635	4.16846	5.09998	0.706858	0.164009	0.960424	1.4688	-0.22339	-1.05202	-1.31783
ENSMUSG00000021431	319.938	177.21	0.82596	5.28e-06	3.59e-05	Snrnp48	chr13	+	38204939	38227663	1789	protein_coding	small_nuclear_ribonucleoprotein_48_(U11/U12)	295	380	297	174	178	180	5.01077	6.35512	4.97549	3.14038	3.15482	3.03656	4.27886	1.25397	0.583675	1.65574	0.555537	-0.907893	-0.896377	-0.990685
ENSMUSG00000021432	439.608	325.305	0.42468	0.0058586	0.018657	Slc35b3	chr13	-	38932140	38960875	2086	protein_coding	solute_carrier_family_35_member_B3	444	419	471	288	352	338	6.46788	6.00966	6.767	4.45781	5.35049	4.89016	5.65717	0.830063	0.976683	0.424661	1.33704	-1.44489	-0.369458	-0.924038
ENSMUSG00000021457	497.638	219.121	1.071	0.00036833	0.0016733	Syk	chr13	+	52583173	52648792	5363	protein_coding	spleen_tyrosine_kinase	760	320	421	134	220	315	4.30625	1.78522	2.35268	0.806753	1.30071	1.77265	2.05404	1.11328	2.02304	-0.241469	0.268254	-1.12038	-0.676683	-0.252762
ENSMUSG00000021460	759.794	599.088	0.33708	0.0094495	0.028159	Auh	chr13	-	52835119	52929681	3235	protein_coding	AU_RNA_binding_protein/enoyl-coenzyme_A_hydratase	817	751	736	586	557	661	7.67434	6.9457	6.81857	5.8488	5.45942	6.16662	6.48557	0.741165	1.60391	0.620813	0.44928	-0.859149	-1.38452	-0.430336
ENSMUSG00000021466	1590.5	2673.14	-0.72424	9.25e-05	0.0004818	Ptch1	chr13	-	63511533	63565520	4305	protein_coding	patched_homolog_1	1371	1764	1700	2075	2258	3817	9.67737	12.2596	11.8349	15.5628	16.6309	26.759	15.4541	5.56583	-1.03789	-0.573951	-0.65025	0.0195361	0.211437	2.03112
ENSMUSG00000021468	2500.28	3129.8	-0.31877	0.012913	0.036462	Sptlc1	chr13	-	53332716	53377365	2606	protein_coding	serine_palmitoyltransferase_long_chain_base_subunit_1	2705	2356	2520	3214	3166	2994	31.5418	27.049	28.9811	39.8213	38.5214	34.6735	33.4313	4.69737	-0.402266	-1.35871	-0.94738	1.36032	1.08359	0.264437
ENSMUSG00000021474	1939.6	1477.18	0.38836	0.00063108	0.0026668	Sfxn1	chr13	+	54071845	54108346	2811	protein_coding	sideroflexin_1	1847	2031	2012	1534	1381	1520	19.9664	21.6172	21.4514	17.6201	15.5775	16.3194	18.7587	2.38911	0.505503	1.19648	1.12711	-0.476567	-1.33152	-1.02101
ENSMUSG00000021477	1789.83	2531.73	-0.49433	8.33e-06	5.47e-05	Ctsl	chr13	-	64363214	64370306	1971	protein_coding	cathepsin_L	1854	1826	1750	2592	2421	2587	28.5835	27.7182	26.6098	42.4612	38.947	39.6123	33.9887	6.46757	-0.835725	-0.969528	-1.14091	1.31	0.766643	0.869516
ENSMUSG00000021482	1265.24	930.025	0.43468	0.0040078	0.013429	Aaed1	chr13	-	64291836	64312710	972	protein_coding	AhpC/TSA_antioxidant_enzyme_domain_containing_1	1111	1192	1542	944	915	931	34.7329	36.6911	47.5453	31.3581	29.8483	28.907	34.8471	6.28626	-0.0181731	0.293329	2.01999	-0.555026	-0.79519	-0.944929
ENSMUSG00000021483	121.766	183.911	-0.56963	0.0072389	0.022369	Cdk20	chr13	+	64432553	64439720	1826	protein_coding	cyclin-dependent_kinase_20	138	119	112	151	195	209	2.29653	1.94983	1.83826	2.67005	3.3861	3.45435	2.59918	0.638726	-0.473848	-1.01664	-1.19132	0.110952	1.232	1.33885
ENSMUSG00000021495	388.1	655.998	-0.736	2.18e-05	0.00013121	Fam193b	chr13	-	55539319	55571120	4338	protein_coding	family_with_sequence_similarity_193_member_B	383	370	425	507	635	849	2.68289	2.55189	2.93622	3.77365	4.64141	5.90661	3.74878	1.20295	-0.886065	-0.994957	-0.675469	0.0206785	0.742031	1.79378
ENSMUSG00000021500	3851.97	2920.98	0.39342	0.0012539	0.0049067	Ddx46	chr13	+	55635027	55681256	5676	protein_coding	DEAD_(Asp-Glu-Ala-Asp)_box_polypeptide_46	3561	3667	4472	2685	2815	3308	19.0644	19.3294	23.6129	15.2737	15.7254	17.5891	18.4325	2.7706	0.22807	0.323733	1.86977	-1.14009	-0.977076	-0.304407
ENSMUSG00000021501	996.231	498.283	0.9835	1.02e-13	2.22e-12	Caml	chr13	+	55623005	55632411	1382	protein_coding	calcium_modulating_ligand	1043	1014	965	511	491	492	22.9334	21.9523	20.9271	11.9387	11.2652	10.7443	16.6268	5.35345	1.17805	0.994775	0.803267	-0.875725	-1.00153	-1.09883
ENSMUSG00000021510	752.797	502.134	0.57396	2.82e-05	0.00016537	A530054K11Rik	chr13	-	67617001	67637791	5217	protein_coding	RIKEN_cDNA_A530054K11_gene	685	747	855	474	505	531	3.98991	4.28401	4.91173	2.9336	3.06928	3.07181	3.71006	0.738535	0.378928	0.777148	1.62711	-1.05134	-0.867635	-0.864208
ENSMUSG00000021519	304.909	188.842	0.67074	0.00011446	0.00058508	Mterfd1	chr13	-	66906968	66933088	2353	protein_coding	mitochondrial_transcription_termination_factor_3	286	292	348	186	171	212	3.69349	3.71288	4.43248	2.55232	2.3043	2.71916	3.23577	0.760579	0.601803	0.627299	1.57342	-0.898597	-1.22468	-0.679239
ENSMUSG00000021534	237.303	322.057	-0.42622	0.016454	0.044763	1700001L19Rik	chr13	+	68597439	68614231	1808	protein_coding	RIKEN_cDNA_1700001L19_gene	242	218	260	318	346	300	4.06733	3.60752	4.30987	5.67901	6.06797	5.00776	4.78991	0.877685	-0.823273	-1.34717	-0.546935	1.013	1.45617	0.248207
ENSMUSG00000021536	228.161	355.976	-0.61564	0.002878	0.010098	Adcy2	chr13	-	68620043	68999541	4211	protein_coding	adenylate_cyclase_2	212	224	257	350	259	471	1.52983	1.59152	1.8291	2.68365	1.9502	3.37564	2.15999	0.661536	-0.952572	-0.859316	-0.500188	0.791585	-0.317123	1.83761
ENSMUSG00000021553	65.2411	123.347	-0.82953	0.0073328	0.022611	Slc28a3	chr13	-	58545399	58610877	4567	protein_coding	solute_carrier_family_28_(sodium-coupled_nucleoside_transporter)_member_3	65	60	73	83	94	202	0.432489	0.393071	0.479051	0.586801	0.652623	1.33488	0.646485	0.320294	-0.668123	-0.791194	-0.522753	-0.186341	0.0191636	2.14925
ENSMUSG00000021559	6300.67	10193.1	-0.68561	1.23e-09	1.59e-08	Dapk1	chr13	+	60601947	60763185	5885	protein_coding	death_associated_protein_kinase_1	6611	5948	6552	9042	10736	10898	34.1361	30.2395	33.367	49.6091	57.8444	55.8883	43.5141	11.275	-0.831751	-1.17734	-0.899964	0.540583	1.27098	1.09749
ENSMUSG00000021572	11.7818	30.9307	-1.0619	0.015091	0.041551	Cep72	chr13	-	74036495	74062285	3632	protein_coding	centrosomal_protein_72	5	17	14	28	24	42	0.0418328	0.14004	0.115524	0.248918	0.209523	0.348999	0.184139	0.0990985	-1.43601	-0.445001	-0.692397	0.653677	0.256141	1.66359
ENSMUSG00000021573	269.744	522.009	-0.91648	2.37e-06	1.73e-05	Tppp	chr13	+	74009407	74035753	5090	protein_coding	tubulin_polymerization_promoting_protein	229	252	339	573	514	473	1.36713	1.48127	1.99605	3.6348	3.20192	2.80455	2.41429	0.856768	-1.22221	-1.089	-0.488157	1.42455	0.919309	0.455509
ENSMUSG00000021585	4098.17	3187.84	0.35815	0.0010678	0.0042502	Cast	chr13	-	74694286	74807921	2894	protein_coding	calpastatin	3805	4187	4456	2911	3006	3706	39.953	43.2867	46.1462	32.4779	32.9349	38.648	38.9078	4.99583	0.209214	0.876522	1.4489	-1.28706	-1.19558	-0.0519953
ENSMUSG00000021589	107.877	212.671	-0.89806	0.0017278	0.0064589	Rhobtb3	chr13	-	75869537	75943925	4980	protein_coding	Rho-related_BTB_domain_containing_3	90	105	133	149	159	345	0.549169	0.630827	0.800409	0.966052	1.01236	2.09079	1.00827	0.511548	-0.897468	-0.737839	-0.406332	-0.0825233	0.00799348	2.11617
ENSMUSG00000021591	2085.77	1462.69	0.50532	1.43e-05	8.88e-05	Glrx	chr13	+	75839868	75850151	1345	protein_coding	glutaredoxin	2262	1960	2102	1424	1407	1569	51.105	43.5998	46.8382	34.1847	33.1694	35.2064	40.6839	6.87614	1.51555	0.424057	0.89502	-0.945183	-1.09284	-0.7966
ENSMUSG00000021592	214.862	379.417	-0.79487	1.28e-05	8.08e-05	Arsk	chr13	-	76060422	76098660	3645	protein_coding	arylsulfatase_K	216	190	246	328	348	473	1.80073	1.55958	2.02268	2.90549	3.02724	3.91637	2.53868	0.820645	-0.899232	-1.19309	-0.628778	0.44698	0.595336	1.67879
ENSMUSG00000021595	2306.7	1491.66	0.62008	5.72e-07	4.69e-06	Nsun2	chr13	+	69533746	69635780	4164	protein_coding	NOL1/NOP2/Sun_domain_family_member_2	2305	2365	2331	1596	1438	1433	16.8211	16.993	16.7773	12.3756	10.95	10.3862	14.0505	2.87563	0.963455	1.02326	0.948226	-0.582456	-1.07821	-1.27427
ENSMUSG00000021608	20540.7	77599.9	-1.807	5.44e-14	1.24e-12	Lpcat1	chr13	+	73467197	73516422	3675	protein_coding	lysophosphatidylcholine_acyltransferase_1	30214	12043	19735	76843	73699	82822	249.83	98.0455	160.942	675.135	635.872	680.156	416.663	251.341	-0.663776	-1.26767	-1.01743	1.02837	0.872157	1.04835
ENSMUSG00000021610	5895.05	4027.57	0.54428	9.74e-08	9.25e-07	Clptm1l	chr13	+	73604002	73620639	2378	protein_coding	CLPTM1-like	5687	6148	6064	4111	3878	4100	72.6715	77.3521	76.4252	55.8187	51.7084	52.0346	64.3351	11.3165	0.736664	1.15027	1.06837	-0.752571	-1.11578	-1.08695
ENSMUSG00000021611	96.1951	161.681	-0.7184	0.00045901	0.0020188	Tert	chr13	+	73627001	73649041	3426	protein_coding	telomerase_reverse_transcriptase	95	100	97	149	160	178	0.842615	0.873299	0.848543	1.40424	1.48081	1.56803	1.16959	0.318444	-1.02678	-0.930429	-1.00817	0.736881	0.977305	1.2512
ENSMUSG00000021614	588.099	360.221	0.6586	0.011108	0.032215	Vcan	chr13	-	89655312	89742509	12427	protein_coding	versican	430	504	856	345	246	505	1.05147	1.21343	2.06441	0.896389	0.627674	1.22644	1.17997	0.444875	-0.288851	0.0752146	1.98808	-0.637436	-1.24146	0.104454
ENSMUSG00000021635	489.613	366.346	0.40895	0.0056334	0.018049	Rad17	chr13	-	100617165	100651059	2846	protein_coding	RAD17_homolog_(S._pombe)	491	523	472	313	370	423	5.24251	5.49816	4.97046	3.55102	4.12223	4.48565	4.64501	0.669116	0.892982	1.27504	0.486394	-1.63497	-0.781293	-0.238152
ENSMUSG00000021645	389.791	285.346	0.43982	0.0056121	0.017994	Smn1	chr13	+	100124852	100137690	1222	protein_coding	survival_motor_neuron_1	393	430	360	287	284	285	9.77269	10.528	8.82919	7.58323	7.36907	7.03873	8.52016	1.29701	0.96571	1.54808	0.238263	-0.722373	-0.887494	-1.14219
ENSMUSG00000021666	961.788	606.242	0.65651	1.61e-07	1.45e-06	Gfm2	chr13	+	97137937	97181195	4416	protein_coding	G_elongation_factor_mitochondrial_2	963	977	979	603	617	598	6.62659	6.61936	6.64421	4.40892	4.43018	4.08689	5.46936	1.16602	0.992466	0.986262	1.00757	-0.909453	-0.891216	-1.18563
ENSMUSG00000021668	915.441	599.996	0.59208	0.00045403	0.002	Polk	chr13	-	96480689	96542485	4226	protein_coding	polymerase_(DNA_directed)_kappa	780	946	1057	548	498	773	5.60865	6.69749	7.49609	4.18692	3.7365	5.5204	5.54101	1.30733	0.0517382	0.884616	1.49548	-1.03577	-1.3803	-0.0157657
ENSMUSG00000021669	2730.2	4231.13	-0.62345	1.97e-07	1.76e-06	Col4a3bp	chr13	+	96542618	96640167	5363	protein_coding	collagen_type_IV_alpha_3_(Goodpasture_antigen)_binding_protein	2948	2448	2882	3907	4218	4615	16.7037	13.657	16.1056	23.5223	24.9382	25.9707	20.1496	4.80579	-0.717023	-1.351	-0.841487	0.701802	0.996421	1.21128
ENSMUSG00000021684	802.3	1640.79	-1.0035	3.05e-09	3.72e-08	Pde8b	chr13	-	95024454	95250336	4235	protein_coding	phosphodiesterase_8B	941	695	794	1567	1846	1496	6.75195	4.91	5.61897	11.947	13.8211	10.661	8.95168	3.36369	-0.653964	-1.20156	-0.990791	0.89049	1.44765	0.508173
ENSMUSG00000021686	5330.74	3827.14	0.47353	2.92e-06	2.09e-05	Ap3b1	chr13	+	94358960	94566316	4020	protein_coding	adaptor-related_protein_complex_3_beta_1_subunit	5143	5326	5716	3757	3823	3912	38.8762	39.6393	42.6143	30.1758	30.1539	29.3693	35.1381	5.3677	0.696396	0.838558	1.39281	-0.924477	-0.928555	-1.07473
ENSMUSG00000021693	1659.69	789.748	1.0469	1.09e-11	1.85e-10	Kif2a	chr13	-	106958996	107022126	5304	protein_coding	kinesin_family_member_2A	1319	1798	1932	707	796	877	7.55674	10.1423	10.9167	4.30387	4.75855	4.99018	7.1114	2.63891	0.168758	1.14854	1.44202	-1.0639	-0.891598	-0.803824
ENSMUSG00000021694	214.64	131.326	0.68462	0.00025409	0.001197	Ercc8	chr13	+	108158731	108195364	3163	protein_coding	excision_repaiross-complementing_rodent_repair_deficiency_complementation_group_8	227	211	213	131	123	141	2.18082	1.99588	2.01823	1.33726	1.23302	1.34537	1.6851	0.386022	1.28419	0.805086	0.862985	-0.901076	-1.1711	-0.880079
ENSMUSG00000021696	1748.8	753.276	1.1972	3.28e-21	1.45e-19	Elovl7	chr13	+	108214404	108287105	5435	protein_coding	ELOVL_family_member_7_elongation_of_long_chain_fatty_acids_(yeast)	1623	1817	1872	768	761	728	9.07428	10.0024	10.3228	4.56253	4.43967	4.04252	7.07403	2.75585	0.725817	1.06261	1.17885	-0.911335	-0.955915	-1.10003
ENSMUSG00000021699	858.714	1268.09	-0.54608	0.0018281	0.0067903	Pde4d	chr13	+	108449948	109953461	4207	protein_coding	phosphodiesterase_4D_cAMP_specific	828	773	1006	965	1226	1660	5.98068	5.4974	7.16663	7.40625	9.24024	11.9085	7.86661	2.16392	-0.871534	-1.09487	-0.32348	-0.212744	0.634789	1.86784
ENSMUSG00000021701	3038.59	1592.77	0.91904	3.85e-14	8.9e-13	Plk2	chr13	+	110395044	110400844	2802	protein_coding	polo-like_kinase_2	2928	3122	3176	1489	1738	1549	31.7538	33.3361	33.9705	17.1581	19.6674	16.6841	25.4284	7.67636	0.824019	1.03015	1.11279	-1.07736	-0.750479	-1.13911
ENSMUSG00000021704	522.42	384.612	0.43128	0.0065312	0.020452	Mtx3	chr13	+	92844787	92858230	6275	protein_coding	metaxin_3	533	453	599	384	367	405	2.58111	2.15991	2.8609	1.97588	1.85446	1.94788	2.23002	0.367746	0.9547	-0.190667	1.71552	-0.691074	-1.02125	-0.767229
ENSMUSG00000021711	2209.25	1383.26	0.66665	2.07e-08	2.24e-07	Trappc13	chr13	-	104142149	104178469	3538	protein_coding	trafficking_protein_particle_complex_13	2033	2211	2467	1342	1406	1405	17.4611	18.6974	20.8978	12.2472	12.6007	11.985	15.6482	3.52174	0.514782	0.86582	1.49063	-0.965708	-0.865358	-1.04017
ENSMUSG00000021715	521.579	264.265	0.95421	2.83e-08	2.98e-07	Cwc27	chr13	-	104631140	104817142	2071	protein_coding	CWC27_spliceosome-associated_protein_homolog_(S._cerevisiae)	549	501	532	301	245	244	8.05537	7.23782	7.69876	4.69278	3.75104	3.55574	5.83192	1.88034	1.18247	0.747686	0.992823	-0.605815	-1.10665	-1.21051
ENSMUSG00000021719	40.1458	78.688	-0.87899	0.0033608	0.011577	Rgs7bp	chr13	-	104947153	105054930	5828	protein_coding	regulator_of_G-protein_signalling_7_binding_protein	35	34	53	84	73	79	0.182491	0.174546	0.27255	0.465375	0.397163	0.409099	0.316871	0.113494	-1.18403	-1.25403	-0.390513	1.30848	0.707461	0.812625
ENSMUSG00000021728	5512.03	9347.62	-0.7518	2.17e-10	3.15e-09	Emb	chr13	+	117220625	117274098	2253	protein_coding	embigin	5914	5399	5402	9018	9887	9122	79.7651	71.6972	71.8593	129.239	139.145	122.194	102.317	28.4313	-0.793192	-1.07696	-1.07126	0.94692	1.29536	0.699132
ENSMUSG00000021731	345.235	199.485	0.7638	8.31e-05	0.00043595	Mrps30	chr13	-	118380110	118387252	1590	protein_coding	mitochondrial_ribosomal_protein_S30	343	402	303	207	212	177	6.55526	7.56448	5.7113	4.20356	4.2277	3.35967	5.27033	1.47107	0.873466	1.55951	0.299762	-0.725165	-0.708753	-1.29882
ENSMUSG00000021732	66.8518	199.207	-1.4058	1.11e-05	7.08e-05	Fgf10	chr13	+	118669791	118792115	4114	protein_coding	fibroblast_growth_factor_10	62	44	97	179	125	305	0.457952	0.319992	0.706638	1.40486	0.96341	2.23746	1.01505	0.65032	-0.856656	-1.0688	-0.474251	0.599407	-0.0794104	1.87971
ENSMUSG00000021733	640.291	446.294	0.50723	0.0014894	0.0056824	Slc4a7	chr14	+	14703025	14799943	7389	protein_coding	solute_carrier_family_4_sodium_bicarbonate_cotransporter_member_7	590	653	702	351	464	535	2.42638	2.6441	2.84735	1.53379	1.99112	2.18519	2.27132	0.432956	0.358146	0.861008	1.33046	-1.70349	-0.647179	-0.198947
ENSMUSG00000021737	4907.84	1205.05	1.9964	1.14e-57	2.91e-55	Psmd6	chr14	-	14112184	14120984	1377	protein_coding	proteasome_(prosome_macropain)_26S_subunit_non-ATPase_6	4794	5296	4810	1262	1209	1136	105.793	115.071	104.689	29.5916	27.8393	24.898	67.9802	40.6938	0.929204	1.15719	0.902071	-0.943353	-0.986416	-1.05869
ENSMUSG00000021745	2228.19	4430.06	-0.97342	1.66e-12	3.16e-11	Ptprg	chr14	+	11553532	12242041	9213	protein_coding	protein_tyrosine_phosphatase_receptor_type_G	2366	1894	2497	4070	4640	4606	7.80381	6.15077	8.12282	14.2639	15.9692	15.0884	11.2331	3.9527	-0.867591	-1.2858	-0.786883	0.766746	1.19818	0.975348
ENSMUSG00000021748	3035.53	1395.74	1.11	1.95e-27	1.32e-25	Pdhb	chr14	-	8165991	8172992	1485	protein_coding	pyruvate_dehydrogenase_(lipoamide)_beta	2975	3109	3131	1393	1359	1440	60.877	62.639	63.1897	30.2878	29.0174	29.2655	45.8794	16.3753	0.915869	1.02347	1.0571	-0.952139	-1.02972	-1.01457
ENSMUSG00000021759	422.299	698.078	-0.7009	0.0001531	0.00076456	Ppap2a	chr13	+	112800894	112867881	1483	protein_coding	phosphatidic_acid_phosphatase_type_2A	351	391	542	709	584	813	7.19215	7.88835	10.9534	15.4365	12.4864	16.5451	11.7503	3.49873	-1.3028	-1.10382	-0.227782	1.05358	0.210387	1.37044
ENSMUSG00000021760	1020.77	1721.88	-0.73007	5.48e-05	0.00030107	Gpx8	chr13	-	113042763	113046388	1016	protein_coding	glutathione_peroxidase_8_(putative)	1141	1047	906	1933	1798	1397	34.126	30.8321	26.7254	61.4302	56.1127	41.4976	41.7873	12.8887	-0.594423	-0.849983	-1.16861	1.52403	1.11147	-0.022479
ENSMUSG00000021764	730.303	549.854	0.39984	0.014059	0.039145	Ndufs4	chr13	-	114287795	114388094	1534	protein_coding	NADH_dehydrogenase_(ubiquinone)_Fe-S_protein_4	775	754	686	606	549	487	15.3522	14.7061	13.4026	12.7553	11.3478	9.58129	12.8575	1.95622	1.27523	0.944949	0.278619	-0.0522568	-0.771752	-1.67479
ENSMUSG00000021767	648.959	982.249	-0.58666	4.4e-05	0.00024688	Kat6b	chr14	+	21481434	21672478	7660	protein_coding	K(lysine)_acetyltransferase_6B	636	643	691	902	843	1229	2.52302	2.5115	2.70358	3.80208	3.48951	4.84221	3.31198	0.841298	-0.937788	-0.95149	-0.723175	0.582551	0.211014	1.81889
ENSMUSG00000021768	18.6909	0.999963	2.1864	1.64e-05	0.00010082	Dusp13	chr14	-	21733394	21751181	1745	protein_coding	dual_specificity_phosphatase_13	11	24	22	1	1	1	0.191554	0.411496	0.377848	0.0185033	0.0181706	0.0172952	0.172478	0.168953	0.112906	1.4147	1.21554	-0.911344	-0.913313	-0.918495
ENSMUSG00000021770	2808.26	982.094	1.48	2.48e-21	1.11e-19	Samd8	chr14	+	21750531	21798725	6800	protein_coding	sterile_alpha_motif_domain_containing_8	2232	3015	3296	838	1010	1115	9.9742	13.2657	14.5267	3.97904	4.70953	4.94865	8.5673	4.25437	0.330696	1.10436	1.40078	-1.07848	-0.906778	-0.850575
ENSMUSG00000021771	3839.45	2987.92	0.35416	0.018109	0.048626	Vdac2	chr14	+	21831269	21845879	2039	protein_coding	voltage-dependent_anion_channel_2	3941	4149	3560	3230	3090	2599	58.733	60.8803	52.3266	51.148	48.0515	38.4689	51.6014	7.33432	0.972364	1.26513	0.0988772	-0.0618091	-0.484011	-1.79055
ENSMUSG00000021772	397.341	113.891	1.7393	9.15e-20	3.56e-18	Nkiras1	chr14	+	18271136	18283942	4537	protein_coding	NFKB_inhibitor_interacting_Ras-like_protein_1	366	405	436	130	92	120	2.45135	2.67077	2.8801	0.925163	0.642961	0.798239	1.7281	0.950938	0.760568	0.99131	1.21144	-0.84436	-1.14112	-0.977833
ENSMUSG00000021785	1336.71	1103.76	0.27324	0.014089	0.039209	Ngly1	chr14	+	16249280	16311926	3296	protein_coding	N-glycanase_1	1362	1327	1367	1075	1107	1133	12.5569	12.0458	12.43	10.5309	10.6494	10.3744	11.4312	0.929252	1.21139	0.661314	1.0748	-0.968887	-0.841332	-1.13729
ENSMUSG00000021789	397294	505515	-0.34171	0.009901	0.02935	Sftpa1	chr14	+	41131782	41136452	2854	protein_coding	surfactant_associated_protein_A1	465834	382590	355000	483971	502671	533256	4959.87	4010.79	3727.9	5475.31	5584.64	5639	4899.59	765.283	0.0787728	-1.16139	-1.53105	0.752309	0.895168	0.966198
ENSMUSG00000021794	7800.13	3996.66	0.95393	2.05e-18	7.17e-17	Glud1	chr14	+	34310727	34345144	3269	protein_coding	glutamate_dehydrogenase_1	7363	7800	8525	4089	3856	4049	68.4436	71.3888	78.1572	40.3874	37.4014	37.3812	55.5266	17.4049	0.742149	0.911366	1.30025	-0.869825	-1.04139	-1.04255
ENSMUSG00000021795	82043.5	105485	-0.35498	0.016234	0.044227	Sftpd	chr14	-	41172212	41185198	1326	protein_coding	surfactant_associated_protein_D	96186	79679	72651	94069	94590	130637	2204.25	1797.84	1642.05	2290.59	2261.87	2973.33	2194.99	424.848	0.0218061	-0.934803	-1.30149	0.225018	0.15742	1.83205
ENSMUSG00000021806	167.952	474.838	-1.4399	7.28e-13	1.46e-11	Nid2	chr14	+	19751257	19811787	4884	protein_coding	nidogen_2	130	162	219	449	424	561	0.808836	0.992407	1.34387	2.96835	2.75268	3.46663	2.05546	1.04094	-1.19759	-1.02124	-0.6836	0.876976	0.669794	1.35566
ENSMUSG00000021810	2102.24	1227.97	0.76438	1.3e-09	1.67e-08	Ecd	chr14	-	20319859	20348121	3125	protein_coding	ecdysoneless_homolog_(Drosophila)	1970	2213	2202	1214	1297	1167	19.1562	21.1876	21.1182	12.5433	13.16	11.2704	16.406	4.17259	0.659121	1.14597	1.12933	-0.925718	-0.777928	-1.23077
ENSMUSG00000021814	11332.6	3163.91	1.8174	7.99e-56	1.92e-53	Anxa7	chr14	-	20455261	20480133	2965	protein_coding	annexin_A7	11010	12110	11287	3391	2860	3245	112.838	122.2	114.089	36.9272	30.5849	33.0301	74.9448	41.5755	0.911432	1.1366	0.941517	-0.914421	-1.06697	-1.00816
ENSMUSG00000021822	145.395	38.6186	1.6746	6.02e-07	4.91e-06	Plau	chr14	+	20836662	20843388	2343	protein_coding	plasminogen_activator_urokinase	123	135	184	18	36	65	1.59524	1.7239	2.35361	0.248053	0.487187	0.837262	1.20754	0.742412	0.522213	0.695513	1.54371	-1.2924	-0.970291	-0.498753
ENSMUSG00000021823	4755.83	3426.59	0.46522	0.00035077	0.0015997	Vcl	chr14	+	20929433	21033673	5229	protein_coding	vinculin	4077	5234	5147	3340	3012	3988	23.6927	29.9478	29.5002	20.6239	18.2642	23.0174	24.1744	4.29734	-0.112085	1.34349	1.23933	-0.826199	-1.3753	-0.269228
ENSMUSG00000021824	1930.51	1221.96	0.65111	6.57e-08	6.46e-07	Ap3m1	chr14	-	21031442	21052508	6732	protein_coding	adaptor-related_protein_complex_3_mu_1_subunit	1845	1953	2064	1226	1252	1184	8.32809	8.67978	9.18872	5.88017	5.89693	5.30796	7.21361	1.55113	0.718497	0.945227	1.27334	-0.859656	-0.848855	-1.22855
ENSMUSG00000021830	369.594	679.8	-0.86453	5.32e-11	8.38e-10	Txndc16	chr14	-	45134448	45220328	4069	protein_coding	thioredoxin_domain_containing_16	363	397	362	665	641	740	2.71089	2.91913	2.66631	5.27689	4.995	5.48864	4.00948	1.25464	-1.03502	-0.869049	-1.07056	1.01018	0.785505	1.17895
ENSMUSG00000021832	5667.8	1297.59	2.1024	1.12e-80	7.05e-78	Psmc6	chr14	+	45329824	45349071	1564	protein_coding	proteasome_(prosome_macropain)_26S_subunit_ATPase_6	5479	5657	6072	1348	1185	1366	106.453	108.218	116.355	27.829	24.0241	26.3593	68.2064	42.2603	0.905023	0.946792	1.13933	-0.955446	-1.04548	-0.990221
ENSMUSG00000021835	1369.24	2602.54	-0.91184	1.59e-12	3.05e-11	Bmp4	chr14	-	46383520	46390669	2064	protein_coding	bone_morphogenetic_protein_4	1530	1304	1316	2408	2747	2663	22.5255	18.9025	19.1089	37.6696	42.2002	38.9387	29.8909	9.87536	-0.745834	-1.11271	-1.09181	0.787684	1.24647	0.916204
ENSMUSG00000021840	3095.47	2379.82	0.37549	0.00028837	0.0013391	Mapk1ip1l	chr14	+	47298314	47323204	4516	protein_coding	mitogen-activated_protein_kinase_1_interacting_protein_1-like	2965	3054	3380	2240	2371	2549	19.951	20.2332	22.4312	16.0154	16.6473	17.0348	18.7188	2.31045	0.533296	0.655472	1.60678	-1.17008	-0.896592	-0.728877
ENSMUSG00000021843	3604.82	2690.2	0.41672	0.00036574	0.0016619	Ktn1	chr14	+	47648448	47736564	4608	protein_coding	kinectin_1	3144	3950	3863	2546	2567	2992	20.733	25.6469	25.1247	17.8398	17.6636	19.5961	21.1007	3.20695	-0.114641	1.41761	1.25479	-1.01682	-1.07177	-0.469169
ENSMUSG00000021846	276.455	516.916	-0.87727	4.32e-07	3.63e-06	Peli2	chr14	+	48120869	48260883	5849	protein_coding	pellino_2	276	257	306	407	525	633	1.43391	1.31462	1.56794	2.24676	2.84605	3.2662	2.11258	0.739458	-0.917801	-1.07911	-0.736541	0.181456	0.991908	1.56009
ENSMUSG00000021870	5824.79	3703.12	0.64495	2.89e-08	3.05e-07	Slmap	chr14	-	26413168	26534931	5476	protein_coding	sarcolemma_associated_protein	5517	5623	6548	3287	3591	4302	30.6149	30.7224	35.8373	19.3812	20.793	23.7098	26.8431	5.94799	0.63413	0.652205	1.51214	-1.25453	-1.01716	-0.526784
ENSMUSG00000021876	8288.3	22341	-1.3771	1.91e-12	3.62e-11	Rnase4	chr14	+	51091077	51106151	1819	protein_coding	ribonuclease_RNase_A_family_4	10799	6749	7518	23134	24536	18993	180.403	111.009	123.868	410.64	427.697	315.124	261.457	129.683	-0.625013	-1.16012	-1.06096	1.15037	1.28189	0.41383
ENSMUSG00000021877	5053.18	4158.66	0.27746	0.018261	0.049004	Arf4	chr14	+	26638074	26665084	2165	protein_coding	ADP-ribosylation_factor_4	5069	5549	4719	4335	3901	4246	71.1471	76.6844	65.3253	64.651	57.1325	59.1892	65.6883	6.67534	0.817767	1.64728	-0.0543702	-0.155394	-1.28169	-0.973593
ENSMUSG00000021884	210.299	283.361	-0.41722	0.015587	0.042696	Hacl1	chr14	-	31552905	31641286	2906	protein_coding	2-hydroxyacyl-CoA_lyase_1	218	214	206	303	261	286	2.27957	2.20327	2.12452	3.36659	2.84781	2.97023	2.632	0.459374	-0.767187	-0.933285	-1.10472	1.59912	0.469781	0.736293
ENSMUSG00000021890	2486.57	1355.25	0.86095	5.01e-11	7.91e-10	Eaf1	chr14	+	31495079	31509858	4238	protein_coding	ELL_associated_factor_1	2188	2577	2792	1199	1281	1616	15.6884	18.193	19.7444	9.13486	9.58415	11.508	13.9755	4.13936	0.413821	1.01888	1.39368	-1.16941	-1.06087	-0.596095
ENSMUSG00000021891	544.085	403.636	0.42298	0.0016993	0.0063752	Mettl6	chr14	-	31478320	31495030	2436	protein_coding	methyltransferase_like_6	552	537	562	365	406	445	6.88581	6.59549	6.9143	4.83793	5.28463	5.51319	6.00522	0.824036	1.06862	0.716315	1.1032	-1.41656	-0.874475	-0.597102
ENSMUSG00000021892	381.112	801.166	-1.0144	1.34e-05	8.39e-05	Sh3bp5	chr14	-	31359880	31436078	2684	protein_coding	SH3-domain_binding_protein_5_(BTK-associated)	395	303	458	806	515	1115	4.47206	3.37762	5.11414	9.69608	6.08401	12.5376	6.88024	3.20819	-0.750636	-1.09178	-0.550499	0.877703	-0.248187	1.7634
ENSMUSG00000021893	1791.18	1456.97	0.29481	0.0063396	0.019959	Capn7	chr14	+	31336638	31371986	4662	protein_coding	calpain_7	1736	1764	1938	1423	1429	1527	11.3154	11.3208	12.4586	9.85545	9.71909	9.88524	10.7591	1.0145	0.548357	0.553654	1.67525	-0.890738	-1.02515	-0.861373
ENSMUSG00000021895	337.495	465.158	-0.44788	0.017481	0.047119	Arhgef3	chr14	+	27238039	27403904	3585	protein_coding	Rho_guanine_nucleotide_exchange_factor_(GEF)_3	376	343	304	436	366	609	3.18707	2.86256	2.54141	3.92682	3.23711	5.12682	3.4803	0.848398	-0.345626	-0.728119	-1.10667	0.526311	-0.286646	1.94075
ENSMUSG00000021901	2252.96	1612.03	0.47851	1.35e-06	1.03e-05	Bap1	chr14	+	31251450	31259944	3855	protein_coding	Brca1_associated_protein_1	2188	2303	2349	1556	1560	1734	17.2471	17.8739	18.262	13.0325	12.8312	13.5752	15.4703	2.35327	0.755028	1.02139	1.1863	-1.03591	-1.12149	-0.805325
ENSMUSG00000021902	181.831	303.211	-0.71073	0.00020759	0.00099967	Phf7	chr14	-	31237696	31251218	1984	protein_coding	PHD_finger_protein_7	206	168	177	306	323	278	3.15514	2.53348	2.67375	4.97993	5.1621	4.22886	3.78888	1.05823	-0.598868	-1.18632	-1.05377	1.12552	1.29766	0.415774
ENSMUSG00000021903	508.399	1334.67	-1.3258	1.66e-09	2.1e-08	Galnt15	chr14	+	32028989	32062197	6326	protein_coding	UDP-N-acetyl-alpha-D-galactosamine:polypeptide_N-acetylgalactosaminyltransferase_15	383	421	743	1350	1119	1558	1.83977	1.99115	3.52005	6.89046	5.60875	7.43291	4.54718	2.23098	-1.21355	-1.1457	-0.460393	1.05034	0.475832	1.29348
ENSMUSG00000021910	10886.3	12953	-0.24871	0.0072211	0.022334	Nisch	chr14	-	31170930	31216946	5559	protein_coding	nischarin	10497	10967	11589	12756	12378	13820	57.3801	59.0257	62.4797	74.0903	70.6024	75.0294	66.4346	7.09892	-1.27547	-1.04366	-0.557119	1.07843	0.587097	1.21072
ENSMUSG00000021913	69.2313	29.2633	1.0608	0.0040009	0.013411	Ogdhl	chr14	+	32322019	32347820	3449	protein_coding	oxoglutarate_dehydrogenase-like	73	74	63	40	32	14	0.643165	0.641932	0.54744	0.374464	0.294186	0.122505	0.437282	0.191447	1.07541	1.06896	0.575398	-0.328122	-0.747446	-1.6442
ENSMUSG00000021916	484.078	646.259	-0.40895	0.0026705	0.0094655	Glt8d1	chr14	+	31001393	31012441	2485	protein_coding	glycosyltransferase_8_domain_containing_1	489	484	496	672	623	643	5.97965	5.82733	5.98198	8.73145	7.94927	7.80917	7.04647	1.15423	-0.924276	-1.05624	-0.922256	1.45983	0.78216	0.660784
ENSMUSG00000021929	2101.98	1155.65	0.85113	2.46e-12	4.57e-11	Kpna3	chr14	-	61365186	61439947	4167	protein_coding	karyopherin_(importin)_alpha_3	1911	2137	2338	1081	1202	1189	13.9357	15.3437	16.8155	8.37618	9.14632	8.6115	12.0382	3.43671	0.552149	0.961843	1.3901	-1.06555	-0.841458	-0.997079
ENSMUSG00000021930	1192.52	486.806	1.2724	6.72e-24	3.52e-22	Spryd7	chr14	-	61531993	61556886	4002	protein_coding	SPRY_domain_containing_7	1196	1137	1286	437	481	550	9.08128	8.50029	9.6306	3.52572	3.81095	4.14769	6.44942	2.64765	0.994037	0.774601	1.20151	-1.10426	-0.996534	-0.869352
ENSMUSG00000021936	592.203	409.817	0.52195	8.74e-05	0.00045742	Mapk8	chr14	-	33377898	33447158	5756	protein_coding	mitogen-activated_protein_kinase_8	601	582	614	403	379	452	3.17283	3.02519	3.19696	2.26062	2.08778	2.36994	2.68555	0.456771	1.06678	0.743558	1.11961	-0.930293	-1.3087	-0.690958
ENSMUSG00000021938	1095.32	801.552	0.44523	7.42e-05	0.00039442	Pspc1	chr14	-	56722441	56778316	2863	protein_coding	paraspeckle_protein_1	1048	1150	1128	765	791	855	11.1233	12.0179	11.808	8.62748	8.76033	9.01291	10.225	1.45451	0.617596	1.23263	1.08837	-1.09831	-1.00697	-0.833314
ENSMUSG00000021943	108.878	249.973	-1.1354	7.69e-07	6.16e-06	Gdf10	chr14	+	33923587	33935280	2507	protein_coding	growth_differentiation_factor_10	122	110	98	303	221	222	1.47876	1.31277	1.17155	3.9024	2.79514	2.67251	2.22219	0.986386	-0.753687	-0.921971	-1.06514	1.7034	0.580858	0.456534
ENSMUSG00000021944	138.716	320.334	-1.1349	3.8e-06	2.65e-05	Gata4	chr14	-	63198922	63271692	3400	protein_coding	GATA_binding_protein_4	109	137	176	316	222	435	0.974183	1.20557	1.5514	3.0009	2.07033	3.86127	2.11061	1.02326	-1.1106	-0.884469	-0.5465	0.870056	-0.0393641	1.71087
ENSMUSG00000021947	541.74	760.014	-0.47904	0.00055413	0.0023788	Cryl1	chr14	-	57275034	57398483	1410	protein_coding	crystallin_lambda_1	576	538	529	752	788	738	12.4136	11.416	11.2441	17.2204	17.7204	15.7964	14.3018	2.69818	-0.699819	-1.06954	-1.13323	1.08168	1.26699	0.553922
ENSMUSG00000021952	762.928	570.959	0.4086	0.0071796	0.022221	Xpo4	chr14	-	57581002	57665430	5199	protein_coding	exportin_4	687	749	882	476	597	650	4.01541	4.31035	5.08438	2.95618	3.64099	3.77324	3.96343	0.649908	0.0799884	0.533803	1.7248	-1.54983	-0.496118	-0.292641
ENSMUSG00000021957	20965	12848.7	0.69645	1.04e-08	1.17e-07	Tkt	chr14	+	30548359	30574722	3225	protein_coding	transketolase	21219	21439	20963	13419	13100	11921	199.935	198.896	194.811	134.349	128.797	111.559	161.391	37.1618	1.03719	1.00922	0.899308	-0.727686	-0.877075	-1.34096
ENSMUSG00000021958	144.468	89.5185	0.65442	0.0044591	0.014706	Pinx1	chr14	+	63860312	63919859	1351	protein_coding	PIN2/TERF1_interacting_telomerase_inhibitor_1	159	158	121	91	84	94	3.57631	3.49907	2.68423	2.17485	1.97147	2.09987	2.66763	0.654099	1.3892	1.27111	0.0253732	-0.753371	-1.06431	-0.868002
ENSMUSG00000021959	2839.38	3509.78	-0.30189	0.00791	0.02412	Lats2	chr14	-	57642077	57758388	5191	protein_coding	large_tumor_suppressor_2	2649	2886	3089	3378	3656	3497	15.5069	16.634	17.8343	21.0113	22.3316	20.3313	18.9416	2.45139	-1.40112	-0.941342	-0.45168	0.844303	1.38292	0.566917
ENSMUSG00000021962	1023.72	823.685	0.30939	0.0071657	0.022182	Dcp1a	chr14	+	30479565	30527056	5616	protein_coding	DCP1_decapping_enzyme_homolog_A_(S._cerevisiae)	994	1039	1075	767	780	937	5.37839	5.53527	5.73681	4.40973	4.40385	5.03539	5.08324	0.522187	0.565217	0.865645	1.25161	-1.28979	-1.30104	-0.0916417
ENSMUSG00000021967	758.615	469.609	0.67869	3.09e-06	2.2e-05	Mrpl57	chr14	+	57826239	57828745	2321	protein_coding	mitochondrial_ribosomal_protein_L53	801	780	720	481	481	444	10.487	10.0547	9.29709	6.69135	6.57106	5.77335	8.14576	1.85626	1.26126	1.02839	0.62024	-0.783514	-0.848316	-1.27805
ENSMUSG00000021994	545.046	780.263	-0.4972	0.01449	0.040164	Wnt5a	chr14	+	28504750	28527447	7009	protein_coding	wingless-type_MMTV_integration_site_family_member_5A	467	608	582	644	604	1132	2.02467	2.59536	2.48861	2.9667	2.73241	4.87428	2.94701	0.907866	-1.01594	-0.38733	-0.504918	0.0216926	-0.23637	2.12287
ENSMUSG00000021996	15336.4	1717.1	3.0936	3.22e-98	3.33e-95	Esd	chr14	+	74732297	74750765	1988	protein_coding	esterase_D/formylglutathione_hydrolase	13190	17694	15740	1867	1690	1577	201.614	266.293	237.289	30.323	26.9548	23.9406	131.069	105.681	0.667529	1.27955	1.0051	-0.953304	-0.985175	-1.0137
ENSMUSG00000022000	2582.51	2061.64	0.3195	0.018348	0.049206	Zc3h13	chr14	+	75284373	75344426	6151	protein_coding	zinc_finger_CCCH_type_containing_13	2345	2630	2871	1918	2286	1975	11.5848	12.7926	13.9887	10.0681	11.7841	9.6904	11.6515	1.47985	-0.0450145	0.771149	1.57936	-1.06996	0.0896245	-1.32517
ENSMUSG00000022009	366.735	233.903	0.6337	7.04e-05	0.00037616	Nufip1	chr14	+	76110891	76137379	3974	protein_coding	nuclear_fragile_X_mental_retardation_protein_interacting_protein_1	367	357	389	221	247	234	2.80628	2.68776	2.93367	1.79559	1.97076	1.77709	2.32853	0.489829	0.975351	0.733389	1.23542	-1.088	-0.730381	-1.12578
ENSMUSG00000022010	7518.54	9030.33	-0.2622	0.0041225	0.013764	Tsc22d1	chr14	+	76414961	76507765	4999	protein_coding	TSC22_domain_family_member_1	7180	7899	7752	8683	8908	9563	43.645	47.2758	46.4751	56.0829	56.5018	57.734	51.2858	5.61846	-1.35994	-0.713704	-0.856229	0.853814	0.92838	1.14768
ENSMUSG00000022020	513.471	270.472	0.89709	1.55e-07	1.41e-06	Naa16	chr14	-	79334204	79390778	3985	protein_coding	N(alpha)-acetyltransferase_16_NatA_auxiliary_subunit	493	488	578	223	253	344	3.75934	3.66388	4.34699	1.80684	2.01306	2.60526	3.03256	0.946824	0.767593	0.666778	1.38825	-1.29456	-1.07676	-0.451306
ENSMUSG00000022022	237.966	133.56	0.80515	1.45e-05	9e-05	Mtrf1	chr14	+	79397772	79423650	1862	protein_coding	mitochondrial_translational_release_factor_1	245	245	232	117	142	143	3.99834	3.93674	3.7342	2.02885	2.4181	2.3178	3.07234	0.829553	1.11626	1.04201	0.797855	-1.25789	-0.788665	-0.909568
ENSMUSG00000022024	2018.56	1599.81	0.33151	0.003735	0.01266	Sugt1	chr14	+	79587691	79629755	1951	protein_coding	SGT1_suppressor_of_G2_allele_of_SKP1_(S._cerevisiae)	1953	2219	1957	1595	1585	1622	30.4185	34.0291	30.0624	26.3965	25.7595	25.0908	28.6261	3.16635	0.566071	1.70637	0.45359	-0.704148	-0.90534	-1.11654
ENSMUSG00000022031	2315.99	1784.21	0.37229	0.00070836	0.0029479	Elp3	chr14	-	65530446	65593112	2891	protein_coding	elongator_acetyltransferase_complex_subunit_3	2231	2381	2420	1723	1847	1784	23.4501	24.6412	25.0875	19.2434	20.2574	18.6237	21.8839	2.60016	0.602352	1.06044	1.23207	-1.01552	-0.625521	-1.25382
ENSMUSG00000022035	2166.29	973.08	1.1427	9.85e-28	6.86e-26	Ccdc25	chr14	+	65837302	65866604	2227	protein_coding	coiled-coil_domain_containing_25	2135	2292	2149	947	938	1042	29.132	30.7925	28.9205	13.7301	13.3551	14.1211	21.6752	7.96489	0.93621	1.14468	0.909652	-0.997519	-1.0446	-0.94843
ENSMUSG00000022037	48536.2	8620.95	2.1606	6.67e-10	9e-09	Clu	chr14	+	65968483	65981548	1811	protein_coding	clusterin	36939	67033	43773	6491	6509	13401	619.812	1107.44	724.398	115.728	113.962	223.326	484.111	366.383	0.370379	1.70131	0.655836	-1.00546	-1.01028	-0.711783
[truncated: 5,229 more rows]

## Sheet: Proteasome 
Gene_ID	RPT3AT2Δ/Δ_all_FPKM_adj	Cre_all_FPKM_adj	log2FoldChange	pvalue	padj	GeneName	Chrom	Strand	Start	End	GeneLength	GeneType	GeneDescription	RPT3AT2Δ/Δ_1_readcount	RPT3AT2Δ/Δ_2_readcount	RPT3AT2Δ/Δ_3_readcount	Cre_1_readcount	Cre_2_readcount	Cre_3_readcount	RPT3AT2Δ/Δ_1_fpkm	RPT3AT2Δ/Δ_2_fpkm	RPT3AT2Δ/Δ_3_fpkm	Cre_1_fpkm	Cre_2_fpkm	Cre_3_fpkm	mean	SD	z-score RPT3AT2Δ/Δ_1	z-score RPT3AT2Δ/Δ_2	z-score RPT3AT2Δ/Δ_3	z-score Cre_1	z-score Cre_2	z-score Cre_3
[truncated: 178 more rows]

[truncated: 6 more sheets: Proteasome  subunits, Autophagy , Cell stress, Apoptosis, ClusterProfiler_BP GO, Toppfun_complete]
